# Supplementary material for: Canine Brucellosis: Insights Into the Epidemiologic Situation in Europe
Source: Front Vet Sci. 2019 May 31;6:151. doi: 10.3389/fvets.2019.00151 (PMC6554662; doi:10.3389/fvets.2019.00151)
Supplement: Supplementary Table S1 — Laboratory data: PCR and serology 2014-2016. [file Table_1.xlsx]

## Sheet: B. canis AK Germany
Laboratory number	Date of examination	Material	Result	Country of origin	Post code	Age	Sex	Profil
VM873889	2014-01-03	H_S	neg	D	28844	4 J	M	EXSA
VM877362	2014-01-04	H_S	neg	D	72124	12 J	M	BRULA
VM313959	2014-01-07	H_S	neg	D	23569	9 J	W	EXSA
VM315602	2014-01-08	H_S	neg	D	35274	1 M	W	EXSA
VM323161	2014-01-09	H_S	>= 100	D	22335	5 J	M	EXSA
VM323038	2014-01-09	H_S	neg	D	30827	12 J	W	EXSA
VM328887	2014-01-11	H_S	neg	D	74889	9 J	M	BRULA
VM343552	2014-01-16	H_S	neg	D	91550	2 J	M	BRULA
VM351345	2014-01-18	H_S	neg	D	92533	2 M	W	EXSA
VM355285	2014-01-21	H_S	neg	D	64546	10 J	M	BRULA
VM356508	2014-01-21	H_S	neg	D	21335	7 J	W	EXNS
VM354168	2014-01-21	H_V	neg	D	49324	2 J	W	EXAU
VM353905	2014-01-21	H_S	neg	D	76571	1 J	W	BRULA
VM364085	2014-01-23	H_S	50	D	22455	10 J	W	BRULA
VM362627	2014-01-23	H_V	neg	D	68519	1 J	M	EXAU
VM365145	2014-01-24	H_S	neg	D	60528	8 J	M	BRULA
VM367493	2014-01-24	H_S	neg	D	24980	8 J	M	BRULA
VM368565	2014-01-25	H_S	neg	D	65719	7 J	M	EXAU
VM379624	2014-01-29	H_S	neg	D	95346	3 J	M	BRULA
VM383437	2014-01-30	H_S	neg	D	25560	0 J	M	BRULA
VM390690	2014-02-01	H_S	neg	D	23568	8 M	W	EXSA
VM395081	2014-02-04	H_S	neg	D	74629	1 J	M	EXSA
VM399204	2014-02-05	H_S	neg	D	22455	5 J	W	BRULA
VM405592	2014-02-07	H_S	neg	D	20253	7 J	W	EXSA
VM410547	2014-02-10	H_S	neg	D	6886	5 J	M	BRULA
VM413155	2014-02-11	H_S	>= 100	D	44575	1 J	W	EXSA
VM421804	2014-02-13	H_S	neg	D	1159	8 M	M	EXAU
VM422756	2014-02-13	H_S	neg	D	81925	3 J	W	BRULA
VM422755	2014-02-13	H_S	neg	D	81925	1 J	M	BRULA
VM426290	2014-02-14	H_S	neg	D	12161	9 J	W	EXSA
VM428222	2014-02-15	H_S	neg	D	82362	8 J	M	BRULA
VM427335	2014-02-15	H_S	neg	D	49326	4 J	W	EXSA
VM434550	2014-02-18	H_S	neg	D	44309	2 J	W	EXSA
VM454017	2014-02-25	H_S	neg	D	82237	1 J	W	BRULA
VM464105	2014-02-28	H_S	neg	D	31157	6 J	M	BRULA
VM308407	2014-03-01	H_L	neg	D	1097	2 J	M	BRULA
VM466560	2014-03-01	H_S	neg	D	52355	7 J	M	EXSA
VM470915	2014-03-04	H_S	neg	D	82319	0 J	M	BRULA
VM475684	2014-03-05	H_S	neg	D	37077	6 J	W	BRULA
VM473062	2014-03-05	H_S	200	D	47058	3 J	M	BRULA
VM480925	2014-03-07	H_S	neg	D	27404	16 J	M	BRULA
VM480412	2014-03-07	H_S	neg	D	60437	1 J	W	EXAU
VM484073	2014-03-08	H_S	neg	D	79539	3 J	W	BRULA
VM490682	2014-03-11	H_S	neg	D	28205	7 J	W	BRULA
VM489785	2014-03-11	H_S	neg	D	28205	3 J	W	BRULA
VM488472	2014-03-11	H_S	neg	D	71397	0 J	M	BRULA
VM493613	2014-03-12	H_S	neg	D	47495	2 J	W	EXSA
VM509692	2014-03-18	H_S	neg	D	59174	5 J	M	BRULA
VM508713	2014-03-18	H_S	neg	D	93051	11 J	M	EXSA
VM521706	2014-03-21	H_S	neg	D	91481	3 J	W	BRULA
VM519911	2014-03-21	H_S	neg	D	56766	0 J	M	BRULA
VM529807	2014-03-25	H_S	neg	D	34576	4 J	M	EXAU
VM540682	2014-03-28	H_V	200	D	47058	0 J	?	BRULA
VM540990	2014-03-28	H_V	neg	D	15306	9 J	M	BRULA
VM543710	2014-03-29	H_S	neg	D	82319	3 J	M	EXAU
VM556075	2014-04-03	H_S	neg	D	35112	10 J	W	EXAU
VM563615	2014-04-05	H_S	50	D	74653	3 J	M	BRULA
VM570512	2014-04-09	H_S	neg	D	33719	7 J	M	BRULA
VM587423	2014-04-15	H_S	neg	D	17036	6 J	M	BRULA
VM594599	2014-04-17	H_S	neg	D	64720	2 M	?	EXSA
VM599328	2014-04-19	H_S	neg	D	59457	3 J	W	EXAU
VM618896	2014-04-29	H_S	neg	D	82237	1 J	W	BRULA
VM617840	2014-04-29	H_S	neg	D	82110	3 J	M	BRULA
VM627391	2014-05-02	H_S	neg	D	66793	4 J	W	BRULA
VM648561	2014-05-09	H_S	>= 100	D	14624	5 J	W	EXAU
VM646968	2014-05-09	H_S	neg	D	47229	1 M	W	EXSA
VM659884	2014-05-14	H_S	100	D	44267	5 J	M	BRULA
VM663101	2014-05-14	H_S	neg	D	65936	6 M	W	EXSA
VM665723	2014-05-15	H_S	neg	D	12623	2 J	W	EXAU
VM667085	2014-05-16	H_S	neg	D	66333	5 J	W	BRULA
VM668859	2014-05-16	H_S	neg	D	22393	6 J	W	EXSA
VM671430	2014-05-17	H_S	neg	D	65719	7 J	M	BRULA
VM675145	2014-05-20	H_S	neg	D	88213	3 J	W	BRULA
VM680859	2014-05-21	H_S	neg	D	95444	1 J	?	EXNS
VM682639	2014-05-22	H_S	neg	D	47495	1 J	W	EXSA
VM691971	2014-05-24	H_S	neg	D	31234	3 J	W	BRULA
VM689146	2014-05-24	H_S	neg	D	74072	4 J	W	BRULA
VM691004	2014-05-24	H_S	neg	D	6132	5 J	W	EXSA
VM691005	2014-05-24	H_S	neg	D	6132	6 J	M	EXSA
VM702254	2014-05-30	H_S	neg	D	72074	5 J	W	EXSA
VM702255	2014-05-30	H_S	neg	D	72074	7 J	?	EXSA
VM702252	2014-05-30	H_S	neg	D	72074	14 J	W	EXSA
VM702253	2014-05-30	H_S	neg	D	72074	9 J	M	EXSA
VM708082	2014-05-31	H_S	neg	D	38536	2 J	M	EXAU
VM724351	2014-06-06	H_S	neg	D	30974	3 J	M	EXSA
VM733977	2014-06-11	H_S	neg	D	71554	8 J	W	BRULA
VM753994	2014-06-18	H_S	neg	D	24941	4 J	M	BRULA
VM753948	2014-06-18	H_S	neg	D	83135	8 J	M	BRULA
VM756691	2014-06-19	H_S	neg	D	65719	0 J	M	BRULA
VM762324	2014-06-21	H_S	50	D	25560	0 J	W	BRULA
VM764296	2014-06-24	H_S	neg	D	71397	13 J	M	BRULA
VM775300	2014-06-26	H_S	neg	D	14548	2 J	M	BRULA
VM775062	2014-06-26	H_S	neg	D	21406	7 J	M	BRULA
VM797354	2014-07-04	H_S	neg	D	48607	1 J	?	BRULA
VM799801	2014-07-05	H_S	neg	D	74889	8 J	M	BRULA
VM806165	2014-07-08	H_S	200	D	21406	1 J	W	BRULA
VM812852	2014-07-10	H_S	50	D	45527	5 J	M	BRULA
VM811847	2014-07-10	H_S	neg	D	60528	13 J	M	BRULA
VM818628	2014-07-12	H_S	neg	D	90587	0 J	M	BRULA
VM820058	2014-07-12	H_S	neg	D	89134	1 J	W	EXSA
VM821945	2014-07-14	H_S	neg	D	82319	1 J	M	BRULA
VM826713	2014-07-16	H_S	neg	D	75387	7 J	W	EXSA
VM831364	2014-07-17	H_S	neg	D	86459	3 M	M	BRULA
VM835199	2014-07-18	H_S	neg	D	1328	1 M	M	EXSA
VM842494	2014-07-22	H_S	neg	D	80539	12 J	M	BRULA
VM840670	2014-07-22	H_S	100	D	90451	4 J	W	BRULA
VM850497	2014-07-24	H_S	neg	D	29562	3 M	M	EXSA
VM850736	2014-07-24	H_S	neg	D	29562	4 J	M	EXSA
VM850262	2014-07-24	H_V	neg	D	6231	2 J	W	EXSA
VM855647	2014-07-26	H_S	neg	D	44267	0 J	W	BRULA
VM855449	2014-07-26	H_S	neg	D	44267	4 J	W	BRULA
VM855450	2014-07-26	H_S	neg	D	44267	11 J	M	BRULA
VM855447	2014-07-26	H_S	neg	D	44267	0 J	W	BRULA
VM855448	2014-07-26	H_S	neg	D	44267	3 J	M	BRULA
VM855599	2014-07-26	H_S	neg	D	41462	4 J	W	EXSA
VM855601	2014-07-26	H_S	neg	D	41462	3 M	W	EXSA
VM861678	2014-07-29	H_S	neg	D	13467	8 J	W	EXSA
VM861677	2014-07-29	H_S	neg	D	13467	5 J	W	EXSA
VM868526	2014-07-31	H_V	neg	D	4509	9 M	?	EXAU
VM871181	2014-08-01	H_V	neg	D	47058	4 M	M	BRULA
VM874349	2014-08-02	H_S	neg	D	64331	14 J	W	BRULA
VM880184	2014-08-05	H_S	600	D	94315	0 J	W	BRULA
VM886889	2014-08-07	H_S	neg	D	83026	12 J	M	BRULA
VM890182	2014-08-08	H_S	50	D	73479	4 J	M	BRULA
VM889989	2014-08-08	H_S	neg	D	35274	4 J	M	BRULA
VM889990	2014-08-08	H_S	neg	D	35274	2 J	M	BRULA
VM893369	2014-08-09	H_S	neg	D	83646	1 J	M	BRULA
VM316134	2014-08-12	H_S	neg	D	30974	3 J	M	EXSA
VM320547	2014-08-13	H_S	neg	D	82362	3 J	W	BRULA
VM330298	2014-08-16	H_S	neg	D	64646	6 M	W	EXSA
VM346844	2014-08-22	H_S	neg	D	21406	0 J	M	BRULA
VM349577	2014-08-23	H_S	neg	D	4103	6 J	M	BRULA
VM350693	2014-08-23	H_V	neg	D	4509	10 M	?	BRULA
VM358922	2014-08-27	H_S	neg	D	31157	0 J	W	BRULA
VM356041	2014-08-27	H_S	neg	D	70597	1 J	W	EXAU
VM360424	2014-08-28	H_S	neg	D	86459	0 J	?	BRULA
VM363941	2014-08-29	H_V	neg	D	73072	0 J	W	BRULA
VM363288	2014-08-29	H_S	neg	D	86459	8 J	M	BRULA
VM368618	2014-09-01	H_V	>= 100	D	59557	9 J	?	EXSA
VM368617	2014-09-01	H_V	neg	D	59557	6 J	?	EXSA
VM372375	2014-09-02	H_S	neg	D	94081	6 J	M	BRULA
VM370340	2014-09-02	H_S	>= 100	D	65719	3 J	?	BRULA
VM381574	2014-09-05	H_S	neg	D	18356	2 J	W	EXSA
VM385647	2014-09-06	H_S	neg	D	96135	0 J	W	BRULA
VM385648	2014-09-06	H_S	neg	D	96135	0 J	M	BRULA
VM383857	2014-09-06	H_S	neg	D	85521	2 J	W	EXSA
VM393654	2014-09-10	H_S	neg	D	6917	2 J	W	EXSA
VM401774	2014-09-12	H_S	neg	D	19075	1 J	M	EXSA
VM401773	2014-09-12	H_S	neg	D	19075	1 M	W	EXSA
VM401211	2014-09-12	H_S	neg	D	1877	3 M	M	EXSA
VM401210	2014-09-12	H_S	neg	D	1877	3 M	W	EXSA
VM405324	2014-09-13	H_S	>= 100	D	8112	1 J	W	BRULA
VM404882	2014-09-13	H_S	neg	D	48607	1 J	M	BRULA
VM411174	2014-09-16	H_V	neg	D	47574	8 J	W	EXSA
VM411175	2014-09-16	H_V	neg	D	47574	13 J	M	EXSA
VM411176	2014-09-16	H_V	neg	D	47574	5 J	M	EXSA
VM412281	2014-09-17	H_S	neg	D	71522	8 J	W	BRULA
VM412685	2014-09-17	H_V	neg	D	64625	10 J	M	EXSA
VM423926	2014-09-20	H_S	neg	D	57577	9 M	W	BRULA
VM429287	2014-09-23	H_S	neg	D	44319	5 J	M	BRULA
VM433270	2014-09-24	H_S	neg	D	30167	9 J	M	EXAU
VM441651	2014-09-27	H_S	neg	D	35792	6 J	M	BRULA
VM451414	2014-10-01	H_S	neg	D	22337	5 J	M	EXSA
VM449861	2014-10-01	H_S	neg	D	65205	7 J	W	EXSA
VM453066	2014-10-02	H_S	neg	D	65205	6 J	M	EXSA
VM459342	2014-10-04	H_S	neg	D	65468	1 J	M	BRULA
VM460086	2014-10-06	H_S	neg	D	65719	6 J	M	BRULA
VM464643	2014-10-07	H_S	neg	D	36275	11 J	M	EXSA
VM463848	2014-10-07	H_S	neg	D	29320	3 J	M	EXSA
VM461100	2014-10-07	H_V	neg	D	66994	9 J	W	BRULA
VM475235	2014-10-10	H_S	100	D	30519	7 J	W	BRULA
VM477766	2014-10-11	H_S	neg	D	92637	11 J	M	EXSA
VM480197	2014-10-13	H_S	neg	D	72770	2 J	M	BRULA
VM489566	2014-10-16	H_V	neg	D	65187	4 J	M	BRULA
VM489573	2014-10-16	H_V	neg	D	65187	10 J	M	BRULA
LZ019750	2014-10-17	H_S	neg	D	31515	7 J	M	BRULA
VM496630	2014-10-18	H_S	neg	D	60437	6 J	M	BRULA
VM495890	2014-10-18	H_S	200	D	90451	1 J	M	BRULA
VM502325	2014-10-21	H_S	neg	D	76149	2 J	W	BRULA
VM501076	2014-10-21	H_S	neg	D	35274	6 J	M	EXSA
VM513227	2014-10-24	H_S	neg	D	85737	6 J	M	BRULA
VM514787	2014-10-25	H_S	neg	D	76133	3 J	W	EXSA
VM521430	2014-10-28	H_S	neg	D	38277	2 M	?	BRULA
VM519815	2014-10-28	H_S	neg	D	79102	0 J	M	BRULA
VM524763	2014-10-29	H_S	neg	D	32756	9 J	W	EXSA
VM530775	2014-10-31	H_S	neg	D	80539	9 J	W	BRULA
LZ026835	2014-10-31	H_S	neg	D	15234	5 J	W	BRULA
VM533616	2014-11-01	H_S	neg	D	78166	5 J	?	EXSA
VM548407	2014-11-07	H_S	neg	D	79423	4 J	W	BRULA
VM550937	2014-11-07	H_S	neg	D	22587	1 J	M	BRULA
VM552280	2014-11-08	H_S	neg	D	74889	6 J	M	BRULA
VM560307	2014-11-12	H_S	neg	D	75305	8 J	?	EXSA
VM571690	2014-11-15	H_S	neg	D	6128	9 J	M	BRULA
VM576244	2014-11-18	H_S	neg	D	74564	0 J	M	BRULA
VM583082	2014-11-20	H_S	neg	D	66663	3 J	M	BRULA
VM590062	2014-11-22	H_S	neg	D	54634	1 J	M	EXSA
VM596964	2014-11-25	H_S	neg	D	21406	6 J	W	BRULA
VM603578	2014-11-27	H_S	neg	D	12679	13 J	M	BRULA
VM606543	2014-11-28	H_S	neg	D	83209	1 J	?	EXSA
VM610495	2014-11-29	H_S	neg	D	21406	0 J	M	BRULA
VM609856	2014-11-29	H_S	neg	D	4109	4 J	M	EXAU
VM614257	2014-12-02	H_S	neg	D	52134	5 J	M	EXSA
VM614259	2014-12-02	H_S	neg	D	52134	2 J	W	EXSA
VM618524	2014-12-03	H_V	neg	D	53343	4 J	M	BRULA
VM616749	2014-12-03	H_V	neg	D	63571	7 J	M	EXSA
VM621691	2014-12-04	H_S	400	D	80539	2 J	W	BRULA	duplicate
VM626368	2014-12-05	H_S	neg	D	22880	5 J	M	EXSA
VM626232	2014-12-05	H_S	neg	D	22761	3 J	?	EXSA
VM628716	2014-12-06	H_S	neg	D	88213	6 J	M	BRULA
VM632022	2014-12-09	H_S	neg	D	72124	8 J	W	BRULA
VM641943	2014-12-12	H_S	neg	D	78166	5 J	M	EXSA
VM647326	2014-12-13	H_S	neg	D	48477	5 M	M	EXSA
VM647325	2014-12-13	H_S	neg	D	48477	5 M	W	EXSA
VM646004	2014-12-13	H_S	neg	D	65719	3 J	M	BRULA
VM660481	2014-12-18	H_S	neg	D	22335	6 J	M	EXSA
VM664257	2014-12-19	H_S	neg	D	30519	8 J	M	EXAU
VM664256	2014-12-19	H_S	neg	D	30519	6 J	W	EXAU
VM667388	2014-12-20	H_S	neg	D	24119	6 M	W	EXSA
VM678289	2014-12-30	H_S	neg	D	65623	1 J	M	EXSA
VM680802	2014-12-31	H_S	neg	D	17129	0 T	M	EXSA
VM687086	2015-01-06	H_S	neg	D	82362	2 J	W	BRULA
VM700693	2015-01-09	H_S	neg	D	9126	8 J	M	BRULA
VM711108	2015-01-13	H_S	neg	D	71063	7 J	M	BRULA
VM711456	2015-01-14	H_S	neg	D	72202	2 J	M	EXAU
LZ883192	2015-01-16	H_S	neg	D	26931	2 J	W	BRULA
VM729061	2015-01-20	H_S	neg	D	91481	2 J	W	EXAU
VM733289	2015-01-21	H_S	neg	D	35085	0 J	W	BRULA
VM734351	2015-01-21	H_S	neg	D	22926	6 J	W	BRULA
VM736012	2015-01-22	H_V	neg	D	50127	2 J	W	BRULA
VM739649	2015-01-23	H_S	neg	D	41462	0 J	M	BRULA
VM740707	2015-01-23	H_S	neg	D	48477	6 M	W	EXSA
VM739935	2015-01-23	H_S	neg	D	45326	6 J	M	BRULA
VM746069	2015-01-26	H_S	neg	D	23843	6 J	M	BRULA
VM746812	2015-01-27	H_S	neg	D	65719	2 J	M	BRULA
VM746813	2015-01-27	H_S	neg	D	65719	3 J	M	BRULA
VM751162	2015-01-28	H_S	neg	D	60437	1 J	M	BRULA
VM765428	2015-02-02	H_S	neg	D	74182	3 J	M	BRULA
VM767629	2015-02-03	H_S	neg	D	83278	9 J	M	BRULA
VM775883	2015-02-05	H_S	neg	D	81369	10 J	W	EXAU
LZ005189	2015-02-06	H_V	neg	D	26931	1 J	M	BRULA
VM780803	2015-02-07	H_S	neg	D	76275	8 J	?	EXSA
VM787861	2015-02-10	H_S	neg	D	31234	11 J	M	BRULA
VM785002	2015-02-10	H_S	neg	D	71397	6 M	M	BRULA
VM793025	2015-02-12	H_S	neg	D	76571	2 J	W	BRULA
VM800132	2015-02-14	H_S	50	D	63110	5 J	W	BRULA
VM800133	2015-02-14	H_S	neg	D	63110	4 J	W	BRULA
VM800135	2015-02-14	H_S	neg	D	63110	8 J	W	BRULA
VM799802	2015-02-14	H_S	50	D	63110	2 J	W	BRULA
VM806578	2015-02-17	H_S	neg	D	39288	0 J	W	BRULA
VM805569	2015-02-17	H_S	neg	D	4758	8 J	M	BRULA
VM809269	2015-02-18	H_S	neg	D	47918	6 J	W	BRULA
VM809126	2015-02-18	H_V	neg	D	8064	0 J	M	BRULA
VM814077	2015-02-20	H_S	neg	D	89233	11 M	W	EXSA
VM814078	2015-02-20	H_S	neg	D	89233	2 T	W	EXSA
VM825579	2015-02-25	H_S	50	D	92331	4 J	M	BRULA
VM828932	2015-02-25	H_S	neg	D	39118	1 M	M	EXSA
VM835944	2015-02-27	H_S	neg	D	26441	8 J	M	BRULA
VM834442	2015-02-27	H_S	400	D	80539	3 J	W	BRULA	duplicate
VM832836	2015-02-27	H_S	neg	D	46499	1 M	W	EXSA
LZ020896	2015-03-03	H_S	neg	D	21075	9 J	M	BRULA
VM847892	2015-03-04	H_S	800	D	26122	3 J	W	BRULA
VM846524	2015-03-04	H_S	neg	D	65719	1 J	M	BRULA
VM845525	2015-03-04	H_S	neg	D	76275	8 J	M	EXSA
VM854165	2015-03-06	H_S	neg	D	15370	3 J	?	BRULA
VM314535	2015-03-11	H_S	neg	D	23812	5 J	M	BRULA
VM322384	2015-03-13	H_S	neg	D	85540	8 J	M	EXSA
VM328407	2015-03-17	H_S	neg	D	76185	7 M	M	BRULA
LZ029027	2015-03-17	H_S	neg	D	27726	0 J	W	BRULA
VM331156	2015-03-17	H_S	neg	D	8538	6 J	W	BRULA
VM330202	2015-03-17	H_S	>= 100	D	88682	10 J	W	EXSA
VM339068	2015-03-19	H_S	neg	D	99089	6 J	M	BRULA
VM340629	2015-03-20	H_S	neg	D	83727	3 J	W	EXSA
VM340630	2015-03-20	H_S	neg	D	83727	2 J	M	EXSA
VM347831	2015-03-24	H_S	neg	D	65719	6 J	M	BRULA
VM357175	2015-03-26	H_S	neg	D	79108	12 J	M	BRULA
VM364531	2015-03-28	H_S	neg	D	28857	3 M	M	EXSA
VM364532	2015-03-28	H_S	neg	D	28857	3 M	M	EXSA
VM367677	2015-03-31	H_S	neg	D	86459	2 J	M	BRULA
VM368714	2015-03-31	H_S	neg	D	85737	1 J	W	BRULA
VM372701	2015-04-01	H_S	neg	D	4103	8 M	M	BRULA
VM372686	2015-04-01	H_S	neg	D	73092	2 J	M	EXAU
VM377976	2015-04-02	H_S	neg	D	4103	0 J	?	BRULA
VM377462	2015-04-02	H_S	neg	D	95346	2 J	W	BRULA
VM378472	2015-04-02	H_S	neg	D	30169	11 J	W	EXSA
VM380407	2015-04-04	H_S	200	D	99089	1 J	W	BRULA
VM380408	2015-04-04	H_S	neg	D	99089	4 J	W	BRULA
VM388027	2015-04-09	H_S	neg	D	33165	5 M	W	BRULA
VM392282	2015-04-10	H_S	neg	D	23627	0 J	?	BRULA
VM395723	2015-04-11	H_S	neg	D	7407	0 J	W	BRULA
VM395722	2015-04-11	H_S	50	D	7407	4 J	M	BRULA
VM407900	2015-04-16	H_S	neg	D	75233	2 J	W	BRULA
VM421504	2015-04-21	H_S	neg	D	25479	8 J	W	BRULA
VM427692	2015-04-22	H_S	neg	D	1097	1 J	M	EXAU
VM435967	2015-04-25	H_S	neg	D	80539	3 J	W	BRULA
VM435598	2015-04-25	H_S	neg	D	88339	0 J	?	BRULA
VM445058	2015-04-29	H_S	neg	D	9126	10 J	M	BRULA
VM454070	2015-05-02	H_S	neg	D	68753	1 J	M	BRULA
VM454850	2015-05-04	H_S	neg	D	33719	9 J	M	BRULA
VM459120	2015-05-05	H_S	neg	D	88444	3 J	M	BRULA
VM458366	2015-05-05	H_S	neg	D	85540	8 J	?	EXSA
VM466868	2015-05-07	H_S	neg	D	85604	4 J	M	BRULA
VM467765	2015-05-07	H_S	neg	D	91522	3 J	M	EXAU
VM467374	2015-05-07	H_S	neg	D	15848	2 J	W	EXAU
VM478054	2015-05-12	H_S	neg	D	14052	11 J	M	BRULA
VM477153	2015-05-12	H_S	neg	D	85540	6 J	W	BRULA
VM483587	2015-05-13	H_S	neg	D	6124	2 J	M	BRULA
VM481324	2015-05-13	H_V	neg	D	47058	3 J	M	BRULA
VM483908	2015-05-13	H_S	neg	D	83026	3 J	M	EXNS
VM508882	2015-05-22	H_S	neg	D	91481	10 M	W	EXSA
VM508878	2015-05-22	H_S	neg	D	91481	1 J	W	EXSA
VM519236	2015-05-28	H_S	neg	D	53913	2 J	W	BRULA
VM532701	2015-06-02	H_V	neg	D	10115	7 J	W	EXSA
VM538430	2015-06-03	H_S	neg	D	22869	10 J	W	EXSA
VM541083	2015-06-04	H_S	>= 100	D	14469	5 J	W	BRULA
VM544339	2015-06-06	H_S	neg	D	75387	8 J	M	BRULA
VM549983	2015-06-09	H_S	neg	D	35112	0 J	?	BRULA
VM549981	2015-06-09	H_S	>= 100	D	35112	0 J	M	BRULA
VM560220	2015-06-12	H_S	200	D	85540	4 J	M	BRULA
VM562973	2015-06-12	H_S	neg	D	84184	2 M	W	BRULA
VM571814	2015-06-16	H_S	neg	D	87727	1 J	W	BRULA
VM570049	2015-06-16	H_S	neg	D	87727	1 J	W	BRULA
VM570145	2015-06-16	H_S	neg	D	91481	1 M	W	BRULA
VM575046	2015-06-17	H_S	neg	D	93161	0 J	M	BRULA
VM576848	2015-06-17	H_S	neg	D	74360	4 J	M	BRULA
VM578147	2015-06-18	H_S	neg	D	75223	7 M	M	BRULA
VM577529	2015-06-18	H_S	neg	D	72461	3 J	W	BRULA
VM584999	2015-06-20	H_S	neg	D	21406	1 J	W	BRULA
VM597060	2015-06-25	H_V	neg	D	85456	5 J	M	BRULA
VM601660	2015-06-26	H_S	neg	D	85521	6 J	W	BRULA
VM605459	2015-06-27	H_S	neg	D	68623	9 J	M	BRULA
VM615249	2015-07-01	H_S	neg	D	60388	5 J	W	BRULA
VM619183	2015-07-03	H_S	neg	D	68623	0 J	W	BRULA
VM630199	2015-07-08	H_S	neg	D	76571	3 J	W	BRULA
VM631050	2015-07-08	H_S	neg	D	89134	2 J	W	BRULA
VM633783	2015-07-09	H_S	neg	D	59368	3 M	M	BRULA
VM638169	2015-07-10	H_S	neg	D	97076	9 J	W	BRULA
VM641752	2015-07-13	H_S	neg	D	85669	0 J	M	BRULA
VM643720	2015-07-14	H_S	neg	D	97076	2 J	M	BRULA
VM643138	2015-07-14	H_S	neg	D	74889	0 J	M	BRULA
VM648137	2015-07-15	H_S	neg	D	76703	8 J	W	BRULA
VM660810	2015-07-20	H_S	neg	D	25554	8 M	W	EXSA
VM668369	2015-07-22	H_S	neg	D	10629	1 J	W	BRULA
VM679466	2015-07-28	H_V	neg	D	47058	7 M	M	BRULA
VM679592	2015-07-28	H_S	neg	D	76669	0 J	W	BRULA
VM686729	2015-07-29	H_S	neg	D	31636	6 J	M	BRULA
VM705639	2015-08-06	H_V	<50	D	45239	7 J	M	BRULA
VM709289	2015-08-07	H_S	<50	D	87700	2 J	W	BRULA
VM724129	2015-08-13	H_S	neg	D	22850	9 M	W	BRULA
VM724128	2015-08-13	H_S	neg	D	22850	5 J	W	BRULA
VM730222	2015-08-15	H_S	neg	D	35096	5 J	W	BRULA
VM730395	2015-08-15	H_S	200	D	23627	0 J	W	BRULA
VM733228	2015-08-18	H_S	neg	D	94544	9 J	W	BRULA
VM740261	2015-08-20	H_S	neg	D	78166	6 J	M	EXSA
VM745895	2015-08-22	H_S	neg	D	92331	2 J	M	BRULA
VM751406	2015-08-25	H_S	neg	D	57577	6 M	W	BRULA
VM749750	2015-08-25	H_S	neg	D	58509	3 J	M	BRULA
VM758884	2015-08-27	H_S	neg	D	73092	2 J	?	EXAU
VM769137	2015-09-01	H_S	neg	D	72461	3 M	M	BRULA
VM777346	2015-09-03	H_S	neg	D	86504	0 J	W	BRULA
VM778031	2015-09-03	H_S	neg	D	88048	5 J	M	BRULA
VM781447	2015-09-04	H_S	neg	D	86459	7 M	W	BRULA
VM781776	2015-09-04	H_S	neg	D	95100	4 J	M	BRULA
VM796116	2015-09-10	H_S	neg	D	61191	4 J	M	BRULA
VM804783	2015-09-14	H_S	neg	D	13585	3 J	W	BRULA
VM808930	2015-09-15	H_S	neg	D	29320	4 J	M	BRULA
VM806636	2015-09-15	H_S	neg	D	63486	6 J	M	BRULA
VM809684	2015-09-16	H_S	neg	D	74532	5 J	?	BRULA
VM819740	2015-09-18	H_S	neg	D	70597	2 J	W	BRULA
VM821860	2015-09-19	H_S	neg	D	53797	5 J	W	BRULA
VM821030	2015-09-19	H_S	neg	D	83451	2 J	W	BRULA
VM820964	2015-09-19	H_S	50	D	91481	4 J	W	BRULA
VM821852	2015-09-19	H_V	neg	D	64625	0 J	M	EXSA
VM823031	2015-09-21	H_V	neg	D	50127	10 J	M	BRULA
VM827425	2015-09-22	H_S	neg	D	10999	3 J	M	BRULA
VM828931	2015-09-23	H_S	neg	D	41462	1 J	M	BRULA
VM828250	2015-09-23	H_S	neg	D	90451	8 J	W	BRULA
VM828163	2015-09-23	H_S	neg	D	71640	3 J	W	BRULA
VM832099	2015-09-24	H_S	neg	D	92637	5 M	M	BRULA
VM839830	2015-09-26	H_V	50	D	13059	14 J	W	BRULA
VM839928	2015-09-26	H_S	neg	D	91126	2 J	W	BRULA
VM842476	2015-09-29	H_S	neg	D	88213	4 J	M	BRULA
VM848993	2015-09-30	H_S	neg	D	21075	4 J	M	BRULA
VM847758	2015-09-30	H_S	neg	D	65719	7 J	?	BRULA
VM847759	2015-09-30	H_S	neg	D	65719	8 J	?	BRULA
VM853522	2015-10-02	H_S	neg	D	65205	8 J	W	BRULA
VM853523	2015-10-02	H_S	neg	D	65205	7 J	M	BRULA
VM861404	2015-10-06	H_S	neg	D	55559	2 M	W	BRULA
VM866633	2015-10-07	H_S	200	D	22850	1 J	M	BRULA	duplicate
VM307723	2015-10-07	H_S	neg	D	22337	6 J	M	BRULA
VM870881	2015-10-08	H_S	neg	D	88074	3 J	W	BRULA
VM873116	2015-10-09	H_V	neg	D	85055	5 J	M	BRULA
VM878793	2015-10-12	H_S	neg	D	6886	5 J	M	BRULA
VM880998	2015-10-13	H_S	neg	D	25479	8 J	W	BRULA
VM883442	2015-10-13	H_S	neg	D	70771	5 J	M	BRULA
VM886953	2015-10-15	H_S	neg	D	70619	5 J	M	BRULA
VM890661	2015-10-16	H_S	neg	D	85051	6 J	M	BRULA
VM308338	2015-10-17	H_S	neg	D	19406	5 J	M	BRULA
VM308337	2015-10-17	H_S	neg	D	19406	6 J	M	BRULA
VM308339	2015-10-17	H_S	neg	D	19406	11 J	M	BRULA
VM312669	2015-10-20	H_S	400	D	23858	1 J	M	BRULA	duplicate
VM312284	2015-10-20	H_S	neg	D	14129	5 J	W	BRULA
VM320359	2015-10-22	H_S	neg	D	61231	7 J	W	BRULA
VM320358	2015-10-22	H_S	neg	D	61231	11 J	W	BRULA
VM320357	2015-10-22	H_S	neg	D	61231	1 J	W	BRULA
VM331091	2015-10-27	H_S	neg	D	23858	4 J	M	BRULA
VM338707	2015-10-29	H_S	neg	D	24790	3 J	M	BRULA
VM350736	2015-11-03	H_S	neg	D	21682	6 J	M	BRULA
VM347751	2015-11-03	H_S	neg	D	91481	1 J	M	BRULA
VM350224	2015-11-03	H_S	neg	D	83646	1 J	W	BRULA
VM349197	2015-11-03	H_S	neg	D	83435	6 J	M	BRULA
VM361285	2015-11-06	H_S	neg	D	22587	2 J	M	BRULA
VM359369	2015-11-06	H_S	neg	D	44149	6 J	M	BRULA
VM364630	2015-11-07	H_S	neg	D	24647	1 J	W	BRULA
VM363572	2015-11-07	H_S	neg	D	85598	6 J	W	BRULA
VM364649	2015-11-07	H_S	neg	D	92637	6 M	?	BRULA
VM363204	2015-11-07	H_S	neg	D	55120	3 J	M	BRULA
VM370877	2015-11-11	H_S	neg	D	68535	6 J	M	BRULA
VM376151	2015-11-12	H_S	neg	D	85540	2 J	M	BRULA
VM378005	2015-11-13	H_S	neg	D	48477	3 J	M	BRULA
LZ072451	2015-11-13	H_V	neg	D	8280	11 J	M	BRULA
VM389183	2015-11-17	H_S	neg	D	71063	9 M	M	BRULA
VM392575	2015-11-18	H_V	neg	D	10439	6 J	M	BRULA
VM390138	2015-11-18	H_S	neg	D	75305	9 J	W	BRULA
VM399549	2015-11-20	H_S	neg	D	91481	0 J	W	BRULA
VM403044	2015-11-21	H_S	neg	D	23812	2 J	W	BRULA
VM407521	2015-11-24	H_S	<50	D	14469	8 J	M	BRULA
VM409622	2015-11-25	H_V	400	D	47058	1 J	W	BRULA
VM413391	2015-11-26	H_V	neg	D	35510	3 M	M	BRULA
LZ078725	2015-11-26	H_S	neg	D	27432	0 J	?	BRULA
VM413911	2015-11-26	H_S	neg	D	22880	6 J	M	BRULA
VM417135	2015-11-27	H_S	neg	D	1983	0 J	W	BRULA
VM418105	2015-11-27	H_S	neg	D	85748	1 J	M	BRULA
VM424044	2015-12-01	H_S	neg	D	49565	1 J	M	BRULA
VM435056	2015-12-04	H_S	neg	D	80539	4 J	W	BRULA
VM435073	2015-12-04	H_S	neg	D	22761	4 J	W	BRULA
VM442351	2015-12-08	H_S	neg	D	63329	11 J	W	BRULA
VM446812	2015-12-09	H_S	neg	D	72461	1 J	W	BRULA
VM449067	2015-12-09	H_S	neg	D	22335	7 J	M	BRULA
VM446675	2015-12-09	H_S	neg	D	22087	2 T	M	BRULA
LZ090030	2015-12-12	H_S	neg	D	14532	6 J	M	BRULA
VM462687	2015-12-15	H_S	>= 100	D	1983	7 J	W	BRULA
VM462461	2015-12-15	H_S	neg	D	51381	0 J	M	BRULA
VM465595	2015-12-16	H_S	neg	D	85540	10 J	M	BRULA
VM465183	2015-12-16	H_S	neg	D	65719	6 J	M	BRULA
VM470967	2015-12-17	H_S	neg	D	92533	5 J	W	BRULA
VM481819	2015-12-22	H_S	neg	D	13509	8 J	M	BRULA
VM485788	2015-12-23	H_S	neg	D	15370	1 J	M	BRULA
VM497013	2015-12-31	H_S	neg	D	93161	0 J	W	BRULA
VM497014	2015-12-31	H_S	neg	D	93161	0 J	M	BRULA
VM502233	2016-01-05	H_S	neg	D	35112	0 J	W	BRULA
VM517096	2016-01-09	H_S	neg	D	83646	9 J	M	BRULA
LZ005952	2016-01-09	H_S	neg	D	31636	11 J	M	BRULA
VM528639	2016-01-13	H_S	neg	D	92533	0 J	W	BRULA
VM527154	2016-01-13	H_S	neg	D	94481	5 J	W	BRULA
VM535146	2016-01-15	H_S	neg	D	32549	1 J	M	BRULA
VM542990	2016-01-19	H_S	neg	D	4600	8 J	M	BRULA
VM542330	2016-01-19	H_S	neg	D	44149	9 J	M	BRULA
VM550354	2016-01-21	H_V	neg	D	88521	0 J	W	BRULA
VM551189	2016-01-21	H_S	neg	D	44149	4 J	M	BRULA
VM552647	2016-01-22	H_S	neg	D	93161	0 J	M	BRULA
VM559264	2016-01-25	H_S	neg	D	99734	6 J	M	BRULA
VM566430	2016-01-27	H_S	neg	D	25821	3 J	W	BRULA
VM565138	2016-01-27	H_S	neg	D	72461	2 J	M	BRULA
VM587603	2016-02-03	H_S	neg	D	91413	4 J	M	BRULA
VM587604	2016-02-03	H_S	neg	D	91413	5 J	M	BRULA
VM584733	2016-02-03	H_S	>= 100	D	65719	9 J	M	BRULA
VM589481	2016-02-04	H_S	neg	D	44149	5 J	M	BRULA
VM591914	2016-02-05	H_S	neg	D	70597	13 J	M	BRULA
VM604594	2016-02-10	H_S	neg	D	47906	1 J	M	BRULA
VM605466	2016-02-10	H_S	neg	D	32756	10 J	W	BRULA
VM620340	2016-02-16	H_S	neg	D	1097	10 J	W	BRULA
VM622975	2016-02-17	H_V	neg	D	79650	6 J	W	BRULA
VM631203	2016-02-19	H_S	neg	D	35305	2 M	M	BRULA
VM635121	2016-02-20	H_S	50	D	4103	1 J	M	BRULA
VM634868	2016-02-20	H_S	neg	D	85669	8 J	M	BRULA
VM646497	2016-02-25	H_S	neg	D	97337	7 M	W	BRULA
VM655302	2016-02-27	H_S	neg	D	1097	1 J	M	BRULA
VM669808	2016-03-04	H_S	neg	D	76571	3 J	W	BRULA
VM675551	2016-03-05	H_S	neg	D	49377	5 J	W	BRULA
VM675400	2016-03-05	H_S	neg	D	49377	2 J	W	BRULA
VM680502	2016-03-08	H_S	neg	D	3058	11 J	M	BRULA
VM695510	2016-03-12	H_S	neg	D	10405	2 J	W	BRULA
VM700238	2016-03-15	H_S	neg	D	68753	10 M	W	BRULA
VM698730	2016-03-15	H_S	neg	D	44149	10 J	M	BRULA
VM698729	2016-03-15	H_S	neg	D	44149	3 J	M	BRULA
VM699660	2016-03-15	H_S	neg	D	91481	5 J	M	BRULA
VM709616	2016-03-17	H_S	neg	D	26122	3 J	M	BRULA
LZ057225	2016-03-22	H_S	neg	D	22880	6 J	M	BRULA
LZ059469	2016-03-24	H_S	neg	D	31303	13 J	M	BRULA
VM728520	2016-03-24	H_S	neg	D	3222	3 J	?	BRULA
VM727586	2016-03-24	H_S	neg	D	70599	1 J	W	BRULA
VM727585	2016-03-24	H_S	neg	D	70599	8 J	W	BRULA
VM727584	2016-03-24	H_S	neg	D	70599	3 J	W	BRULA
VM730844	2016-03-26	H_S	neg	D	81669	12 J	M	BRULA
VM735788	2016-03-30	H_S	neg	D	76437	5 J	M	BRULA
VM737642	2016-03-30	H_S	neg	D	74589	2 J	M	BRULA
VM738324	2016-03-31	H_S	neg	D	74889	0 J	M	BRULA

## Sheet: B. canis PCR Germany
Laboratory number	Date of examination	Material	Result	Country of origin	Post code	Age	Sex	Profil
VB965875	2014-01-03	H_AB	neg	D	65719	3 J	M	ABORTP
VB968563	2014-01-11	AB	neg	D	37085	4 J	W	ABORTP
VB970390	2014-01-18	ABT	neg	D	92318	3 J	W	ABORTP
VB972647	2014-01-28	H_AB	neg	D	73730	4 J	M	ABORTP
VB973870	2014-01-31	ABT	neg	D	65719	9 J	M	ABORTP
VB978050	2014-02-15	H_AB	neg	D	33104	3 J	W	ABORTP
VB980253	2014-02-22	H_AB	neg	D	52146	3 J	W	ABORTP
VM453404	2014-02-25	H_AB	neg	D	37077	0 J	W
VM459772	2014-02-27	H_AB	neg	D	91481	0 J	W	ABORTP
VB982483	2014-03-01	H_AB	neg	D	99310	1 J	M	ABORTP
VB983559	2014-03-05	ABT	neg	D	7907	2 J	W	ABORTP
VB983228	2014-03-05	H_AB	neg	D	74354	4 J	W	ABORTP
VB984324	2014-03-08	H_AB	neg	D	44267	2 J	M	ABORTP
VM544298	2014-03-29	H_AB	neg	D	92421	4 J	W	ABORTP
VM543502	2014-03-29	H_AB	neg	D	68642	6 J	M	ABORTP
VM549845	2014-04-01	H_AB	neg	D	34132	3 J	M	ABORTP
VB991398	2014-04-01	ABT	neg	D	95502	4 J	W	ABORTP
VB993977	2014-04-08	H_AB	neg	D	69126	11 J	M	ABORTP
VM577483	2014-04-10	H_AB	neg	D	66822	2 J	W	ABORTP
VB995489	2014-04-15	H_AB	neg	D	65719	5 J	M	ABORTP
VB996157	2014-04-16	GEW	neg	D	66589	2 J	W	ABORTP	unknown tissue
VM615691	2014-04-26	H_AB	neg	D	96486	2 J	W
VB999633	2014-04-30	ABT	neg	D	68642	5 J	W	ABORTP
VM658546	2014-05-13	H_AB	neg	D	92533	5 J	M
VM310326	2014-05-17	H_L	neg	D	1097	3 J	M
VB962252	2014-05-23	ABT	neg	D	70439	2 J	M	ABORTP
VB963572	2014-05-27	ABT	neg	D	73730	4 J	W	ABORTP
VB965007	2014-06-03	ABT	neg	D	10437	5 J	M	ABORTP
VM725028	2014-06-06	H_AB	neg	D	91481	2 J	W	ABORTP
VM763275	2014-06-23	H_AB	neg	D	38259	2 J	W	ABORTP
VM765976	2014-06-24	H_AB	neg	D	8606	0 J	M
HI296598	2014-06-26	GEW	neg	D	67433	0 J	M		testis
VB974104	2014-07-05	AB	neg	D	91481	2 J	W	ABORTP
VB974636	2014-07-08	ABT	neg	D	91481	2 J	W	ABORTP
VB982838	2014-08-06	ABT	neg	D	71404	6 J	W	ABORTP
VM336167	2014-08-19	H_AB	neg	D	89518	3 J	M	ABORTP
VB986091	2014-08-19	ABT	neg	D	78052	3 J	?	ABORTP
VM346014	2014-08-22	H_AB	neg	D	91481	7 J	W	ABORTP
VM348842	2014-08-23	H_AB	neg	D	64839	4 J	W
VM375115	2014-09-03	H_AB	neg	D	64839	3 J	W
VB991091	2014-09-05	H_AB	neg	D	48165	6 J	M	ABORTP
VM390930	2014-09-09	H_AB	neg	D	21787	0 J	W
VM404911	2014-09-13	H_AB	neg	D	90542	4 J	M
VB993851	2014-09-16	H_AB	neg	D	92318	0 J	W	ABORTP
VM417183	2014-09-18	H_AB	neg	D	91481	8 J	W	ABORTP
VB995218	2014-09-19	H_AB	neg	D	89518	0 J	W	ABORTP
VM446165	2014-09-30	H_AB	neg	D	81541	4 J	W	ABORTP
VB998398	2014-10-01	AVA	neg	D	78056	3 J	W	ABORTP
VM448843	2014-10-01	H_AB	neg	D	71640	5 J	W
VB999061	2014-10-03	GEW	neg	D	47058	8 J	M		testis
VM897064	2014-10-07	GEW	neg	D	47058	1 J	M		testis
VB956605	2014-10-09	H_AB	neg	D	79539	5 J	W	ABORTP
VB957872	2014-10-14	H_AB	neg	D	65719	9 M	W	ABORTP
VB957871	2014-10-14	H_AB	neg	D	65719	1 J	W	ABORTP
VB959081	2014-10-17	ABT	neg	D	97076	4 J	M	ABORTP
VB960495	2014-10-22	H_AB	neg	D	65719	2 J	M	ABORTP
VB961360	2014-10-24	ABT	neg	D	34626	3 J	M	ABORTP
VM313087	2014-11-10	H_AB	neg	D	93051	3 J	W	ABORTP
VB966103	2014-11-11	ABT	neg	D	78056	2 J	W	ABORTP
VB966923	2014-11-13	H_AB	neg	D	71116	5 J	M	ABORTP
VM313126	2014-11-19	H_AB	neg	D	65719	4 J	W	ABORTP
VB968611	2014-11-19	GEW	neg	D	75387	4 T	W	ABORTP	aborted material
VB969556	2014-11-21	H_AB	neg	D	41836	3 J	W	ABORTP
VM587034	2014-11-21	H_AB	neg	D	91481	8 J	W	ABORTP
VM651912	2014-12-16	H_AB	neg	D	94486	0 J	W	ABORTP
VB976183	2014-12-16	H_AB	neg	D	65719	4 J	M	ABORTP
VB977277	2014-12-18	H_AB	neg	D	25596	2 J	W	ABORTP
VM681499	2014-12-31	H_AB	neg	D	38104	4 J	W	ABORTP
VM702969	2015-01-10	H_AB	neg	D	91481	2 J	W	ABORTP
VM705924	2015-01-12	H_E	neg	D	71063	1 J	M
VB983224	2015-01-14	ABT	neg	D	44267	2 J	M	ABORTP
VB984107	2015-01-16	H_AB	neg	D	65719	5 J	M	ABORTP
VB986296	2015-01-23	AVA	neg	D	9221	6 J	W	ABORTP
VB987394	2015-01-28	ABT	neg	D	6556	0 M	W	ABORTP
VB987335	2015-01-28	H_AB	neg	D	44267	5 J	W	ABORTP
VM764056	2015-01-31	H_AB	neg	D	65719	7 J	M	ABORTP
VB988934	2015-02-02	H_AB	neg	D	93468	8 J	W	ABORTP
VB989078	2015-02-03	ABT	neg	D	65719	4 J	W	ABORTP
VB990259	2015-02-06	ABT	neg	D	44267	5 J	W	ABORTP
VB990644	2015-02-07	H_AB	neg	D	65719	3 J	W	ABORTP
VB992634	2015-02-13	ABT	neg	D	87435	4 J	W	ABORTP
VB992314	2015-02-13	ABT	neg	D	65719	4 J	M	ABORTP
VM808512	2015-02-18	H_AB	neg	D	47918	4 J	W
VM828752	2015-02-25	H_AB	neg	D	94315	3 J	W	ABORTP
VM828753	2015-02-25	H_AB	neg	D	94315	4 J	W	ABORTP
VB996354	2015-02-26	H_AB	neg	D	77654	0 J	W	ABORTP
VM335392	2015-03-18	H_U	neg	D	31311	15 J	M
VM355303	2015-03-25	H_U	neg	D	26605	0 J	W
VB962808	2015-03-31	H_AB	neg	D	65719	2 J	M	ABORTP
VB978021	2015-04-04	H_AB	neg	D	67373	4 J	M	ABORTP
VM385932	2015-04-08	H_AB	neg	D	90455	4 J	W	ABORTP
VB978419	2015-04-08	ABT	neg	D	65719	6 J	W	ABORTP
VM397782	2015-04-11	H_AB	neg	D	65719	4 J	M	ABORTP
VM397080	2015-04-11	H_AB	neg	D	74354	6 J	W	ABORTP
VB985488	2015-04-28	ABT	neg	D	99085	1 J	W	ABORTP
VB985086	2015-04-28	ABT	neg	D	53332	1 J	M	ABORTP
VB987593	2015-05-06	ABT	neg	D	41836	2 J	M	ABORTP
VB989688	2015-05-12	H_AB	neg	D	90455	3 J	W	ABORTP
VM482536	2015-05-13	GW	neg	D	6124	3 J	M
VB991834	2015-05-20	ABT	neg	D	85055	3 J	W	ABORTP
VM311697	2015-05-22	H_AB	neg	D	65719	5 J	M	ABORTP
VB993545	2015-05-27	ABT	neg	D	65719	5 J	W	ABORTP
VB997992	2015-06-10	SPER	neg	D	95512	4 J	M	ABORTP
VM569413	2015-06-16	H_AB	neg	D	85055	3 J	W	ABORTP
VB900714	2015-06-18	H_AB	neg	D	6268	4 J	W	ABORTP
VM581234	2015-06-19	ABT	neg	D	65719	2 J	M	ABORTP
VB902197	2015-06-24	ABT	neg	D	65719	6 J	M	ABORTP
VB903637	2015-06-27	H_AB	neg	D	26899	6 J	M	ABORTP
VB903636	2015-06-27	H_AB	neg	D	26899	2 J	W	ABORTP
VB905351	2015-07-03	ABT	neg	D	27321	3 J	W	ABORTP
VM623888	2015-07-04	H_AB	neg	D	25335	3 J	W	ABORTP
VB905942	2015-07-07	H_AB	neg	D	85055	3 J	W	ABORTP
VM626372	2015-07-07	H_AB	neg	D	8112	5 J	W	ABORTP
VB907420	2015-07-11	ABT	neg	D	88339	2 J	W	ABORTP
VM654373	2015-07-17	H_AB	neg	D	65719	2 J	M	ABORTP
VB910204	2015-07-21	H_AB	neg	D	34123	3 J	W	ABORTP
VB909927	2015-07-21	H_AB	neg	D	33719	3 J	W	ABORTP
VB963142	2015-08-04	ABT	neg	D	53332	0 J	M	ABORTP
VB965495	2015-08-12	ABT	neg	D	65719	8 J	M	ABORTP
VB966227	2015-08-14	ABT	neg	D	65719	2 J	W	ABORTP
VB969538	2015-08-26	ABT	neg	D	65719	3 J	W	ABORTP
VM755717	2015-08-26	H_AB	neg	D	85055	3 J	W	ABORTP
VM772491	2015-09-02	H_AB	neg	D	65719	4 J	W	ABORTP
VB974080	2015-09-10	ABT	neg	D	65719	3 J	M	ABORTP
VB949264	2015-09-18	H_AB	neg	D	23843	8 J	W	ABORTP
VM820964	2015-09-19	H_AB	neg	D	91481	4 J	W	ABORTP
VB953933	2015-10-06	ABT	neg	D	55597	3 J	W	ABORTP
VB955478	2015-10-10	ABT	neg	D	65719	3 J	W	ABORTP
VB957296	2015-10-16	ABT	neg	D	65719	6 J	W	ABORTP
VB959853	2015-10-24	ABT	neg	D	12277	13 J	M	ABORTP
VB960367	2015-10-27	H_AB	neg	D	77815	10 J	W	ABORTP
VM330412	2015-10-27	H_AB	neg	D	25557	4 J	W	ABORTP
VB961753	2015-10-30	ABT	neg	D	99085	1 J	W	ABORTP
VB963219	2015-11-04	ABT	neg	D	31137	2 J	M	ABORTP
VM424044	2015-12-01	H_E	neg	D	49565	1 J	M
VM429766	2015-12-02	H_PU	neg	D	24941	1 J	M
VB972710	2015-12-04	ABT	neg	D	65719	6 J	M	ABORTP
VM437380	2015-12-05	H_AB	neg	D	65719	0 M	W	ABORTP
VM445388	2015-12-08	H_AB	neg	D	91481	3 J	W	ABORTP
VB974242	2015-12-09	ABT	neg	D	65719	7 J	M	ABORTP
VB974216	2015-12-09	ABT	neg	D	63584	2 J	M	ABORTP
VB974196	2015-12-09	H_AB	neg	D	1097	4 J	M
VB975293	2015-12-12	H_AB	neg	D	74889	5 J	M	ABORTP
VB975779	2015-12-15	ABT	neg	D	65719	0 J	M	ABORTP
VM466573	2015-12-16	H_U	neg	D	22395	1 J	M
VM475181	2015-12-18	H_AB	neg	D	44267	3 J	W	ABORTP
VM472833	2015-12-18	ABT	neg	D	65719	7 J	M	ABORTP
VM503498	2016-01-05	H_AB	neg	D	21335	7 J	W
VB981032	2016-01-06	ABT	neg	D	65719	4 J	W	ABORTP
VB981023	2016-01-06	ABT	neg	D	33100	4 J	W	ABORTP
VB981734	2016-01-08	H_AB	neg	D	65719	7 J	W	ABORTP
LZ005952	2016-01-09	H_E	neg	D	31636	11 J	M
VM529161	2016-01-13	H_GW	neg	D	31636	12 J	M		testis
VB986179	2016-01-22	ABT	neg	D	65719	7 J	M	ABORTP
VM565752	2016-01-27	H_AB	neg	D	65719	0 J	W	ABORTP
VB988738	2016-01-30	H_AB	neg	D	65719	5 J	M	ABORTP
VM604593	2016-02-10	H_AB	neg	D	47906	1 J	M
VM613168	2016-02-12	H_AB	neg	D	23795	7 J	W	ABORTP
VB993549	2016-02-15	ABT	neg	D	99974	2 J	W	ABORTP
VB994230	2016-02-17	H_AB	neg	D	92242	2 J	M
VB994184	2016-02-17	ABT	neg	D	74889	3 J	M	ABORTP
VM675551	2016-03-05	H_AB	neg	D	49377	5 J	W
VM675400	2016-03-05	H_AB	neg	D	49377	2 J	W
VM674165	2016-03-05	H_AB	neg	D	79539	3 J	W	ABORTP
VB900837	2016-03-08	AVA	neg	D	65719	4 J	W	ABORTP
VB902257	2016-03-11	ABT	neg	D	44267	5 J	M	ABORTP
VB902088	2016-03-11	AVA	neg	D	77815	0 J	W	ABORTP
VM696204	2016-03-12	H_AB	neg	D	99974	3 J	W	ABORTP
VB903704	2016-03-16	ABT	neg	D	74889	4 J	M	ABORTP
VB905479	2016-03-19	ABT	neg	D	76473	2 J	W	ABORTP
VB906347	2016-03-23	ABT	neg	D	1920	3 J	W	ABORTP
VM728407	2016-03-24	H_AB	neg	D	63179	4 J	W	ABORTP

## Sheet: B. canis AK Hungary
Laboratory number	Date of examination	Material	Result	Contry of Origin	Post code	Age	Sex	Profil
VM486345	2014-03-08	H_S	neg	HU	1038	4 J	M	BRULA
VM437117	2014-02-19	H_S	neg	HU	1038	9 M	?	BRULA
VM367525	2014-01-24	H_S	neg	HU	1038	4 J	M	BRULA
VM356482	2014-01-21	H_S	neg	HU	1038	1 J	W	BRULA
VM348072	2014-01-17	H_S	neg	HU	1038	1 J	W	BRULA
VM344440	2014-01-16	H_S	neg	HU	1038	1 J	W	BRULA
VM767007	2014-06-24	H_S	neg	HU	1038	0 J	?	BRULA
VM749829	2014-06-17	H_S	neg	HU	1038	9 J	M	BRULA
VM741548	2014-06-13	H_S	neg	HU	1038	2 J	W	BRULA
VM717248	2014-06-04	H_S	>= 100	HU	1038	0 J	?	BRULA
VM573433	2014-04-09	H_S	neg	HU	1038	4 J	W	BRULA
VM409649	2014-09-16	H_S	neg	HU	1038	1 M	M	BRULA
VM332195	2014-08-16	H_S	neg	HU	1038	2 J	M	BRULA
VM872473	2014-08-01	H_S	50	HU	1038	0 J	M	BRULA
VM667478	2014-12-20	H_S	neg	HU	1038	10 M	W	BRULA
VM622148	2014-12-04	H_S	neg	HU	1038	0 J	?	BRULA
VM553812	2014-11-08	H_S	>= 100	HU	1038	1 J	M	BRULA
VM341264	2015-03-20	H_S	neg	HU	1038	10 M	M	BRULA
VM864559	2015-03-10	H_S	neg	HU	1038	10 M	M	BRULA
VM556053	2015-06-10	H_S	neg	HU	1038	0 J	W	BRULA
VM414948	2015-11-26	H_S	50	HU	1038	1 J	W	BRULA
VM376930	2015-11-12	H_S	neg	HU	1038	0 J	M	BRULA
VM606009	2016-02-10	H_S	neg	HU	1038	2 J	M	BRULA
VM428947	2014-02-15	H_S	neg	HU	1038	2 M	M	EXSA
VM351743	2014-01-18	H_S	neg	HU	1038	1 J	W	EXAU
VM763108	2014-06-23	H_S	neg	HU	1038	4 J	W	EXAU
VM759003	2014-06-20	H_S	neg	HU	1038	6 J	?	BRULA
VM729039	2014-06-07	H_S	neg	HU	1038	2 J	M	EXAU
VM718078	2014-06-04	H_S	neg	HU	1038	5 J	?	EXAU
VM637220	2014-05-06	H_S	neg	HU	1038	4 J	M	EXAU
VM637221	2014-05-06	H_S	neg	HU	1038	3 J	M	EXAU
VM637222	2014-05-06	H_S	neg	HU	1038	5 J	M	EXAU
VM637219	2014-05-06	H_S	neg	HU	1038	1 J	M	EXAU
VM612544	2014-04-25	H_S	neg	HU	1038	7 M	M	EXSA
VM429185	2014-09-23	H_S	neg	HU	1038	3 M	W	EXSA
VM401806	2014-09-12	H_S	neg	HU	1038	4 J	W	BRULA
VM395549	2014-09-10	H_S	neg	HU	1038	5 J	M	BRULA
VM382544	2014-09-05	H_S	neg	HU	1038	4 J	M	BRULA
VM569417	2014-11-14	H_E	neg	HU	1038	3 J	M	BRULA
VM569409	2014-11-14	H_S	neg	HU	1038	1 J	W	BRULA
VM569407	2014-11-14	H_S	neg	HU	1038	3 J	W	BRULA
VM529224	2014-10-30	H_S	neg	HU	1038	2 J	?	EXAU
VM510092	2014-10-23	H_S	neg	HU	1038	2 M	M	EXSA
VM365097	2015-03-28	H_S	neg	HU	1038	1 J	M	EXAU
VM365084	2015-03-28	H_S	neg	HU	1038	2 J	M	EXAU
VM365085	2015-03-28	H_S	neg	HU	1038	2 J	W	EXAU
VM855236	2015-03-06	H_S	neg	HU	1038	10 M	?	EXAU
VM843830	2015-03-03	H_S	neg	HU	1038	9 M	M	EXAU
VM819014	2015-02-21	H_S	neg	HU	1038	1 J	W	EXAU
VM599502	2015-06-25	H_S	neg	HU	1038	3 J	M	BRULA
VM580226	2015-06-18	H_S	neg	HU	1038	1 J	M	BRULA
VM533396	2015-06-02	H_S	neg	HU	1038	1 J	W	EXAU
VM504702	2015-05-21	H_S	neg	HU	1038	2 J	M	BRULA
VM497059	2015-05-19	H_S	neg	HU	1038	1 J	M	BRULA
VM471862	2015-05-08	H_S	neg	HU	1038	3 J	M	EXAU
VM406565	2015-04-15	H_S	neg	HU	1038	2 J	?	EXNS
VM381473	2015-04-07	H_S	neg	HU	1038	10 M	?	EXNS
VM771416	2015-09-01	H_S	neg	HU	1038	2 J	M	BRULA
VM742456	2015-08-20	H_S	neg	HU	1038	2 M	W	BRULA
VM700199	2015-08-04	H_S	<50	HU	1038	2 M	W	BRULA
VM700198	2015-08-04	H_S	<50	HU	1038	2 M	W	BRULA
VM638610	2015-07-10	H_S	neg	HU	1038	5 J	M	BRULA
VM342435	2015-10-30	H_S	neg	HU	1038	2 J	M	BRULA
VM708857	2016-03-17	H_S	neg	HU	1038	6 J	W	BRULA
VM708856	2016-03-17	H_S	neg	HU	1038	6 J	M	BRULA
VM668923	2016-03-03	H_S	neg	HU	1038	1 J	M	BRULA
VM668924	2016-03-03	H_S	neg	HU	1038	1 J	W	BRULA
VM621167	2016-02-16	H_S	neg	HU	1038	11 M	M	BRULA
VM613218	2016-02-12	H_S	neg	HU	1038	1 J	M	BRULA

## Sheet: B. canis PCR Hungary
Laboratory number	Date of examination	Material	Result	Contry of Origin	Post code	Age	Sex	Profil
VB970339	2014-06-23	SPER	neg	HU	1038	2 J	M	ABORTP
VM741548	2014-06-13	H_E	neg	HU	1038	2 J	W
VM310131	2014-05-10	H_SY	neg	HU	1038	5 J	M
VM471863	2015-05-08	H_E	neg	HU	1038	3 J	W
VB950615	2015-09-24	ABT	neg	HU	1038	2 J	W	ABORTP
VM815598	2015-09-17	H_AB	neg	HU	1038	1 J	W
VB972131	2015-09-03	ABT	neg	HU	1038	5 J	W	ABORTP
VB968047	2015-08-20	ABT	neg	HU	1038	4 J	W	ABORTP
VM664889	2015-07-21	H_AB	neg	HU	1038	6 J	W
VB901972	2016-03-10	ABT	neg	HU	1038	7 J	W	ABORTP
VM507231	2016-01-06	ABT	neg	HU	1038	4 J	W	ABORTP

## Sheet: B. canis AK Poland
Laboratory number	Date of examination	Material	Result	Post code	Age	Sex	Profil
VM398835	2014-02-05	H_V	neg	41800	0 J	W	BRULA
VM375267	2014-01-28	H_S	neg	73110	2 J	W	BRULA
VM371099	2014-01-25	H_S	>= 100	78400	2 J	W	BRULA
VM340064	2014-01-15	H_S	neg	86300	4 J	M	BRULA
VM699506	2014-05-28	H_S	neg	5123	8 J	M	BRULA
LZ023788	2014-07-16	H_V	neg	30126	2 J	W	BRULA
VM514430	2014-03-19	H_V	neg	95050	3 J	W	EXAU
VM514431	2014-03-19	H_V	neg	95050	0 J	?	EXAU
VM457243	2014-02-26	H_V	neg	95050	1 J	M	EXAU
VM457244	2014-02-26	H_V	neg	95050	3 J	W	EXAU
VM445274	2014-02-21	H_S	neg	18400	4 M	?	EXSA
VM438678	2014-02-19	H_S	neg	82200	5 M	?	EXSA
VM430502	2014-02-17	H_S	neg	61255	1 M	W	EXSA
VM419233	2014-02-12	H_V	neg	5123	8 M	?	EXNS
VM399739	2014-02-05	H_S	neg	76200	9 M	?	EXNS
VM364402	2014-01-23	H_S	neg	59400	10 M	M	EXNS
VM364401	2014-01-23	H_S	neg	59400	10 M	W	EXNS
VM351355	2014-01-18	H_S	neg	82200	4 M	W	EXSA
VM716480	2014-06-04	H_S	neg	87800	3 J	W	BRULA
VM684571	2014-05-22	H_V	neg	84230	6 M	?	BRULA
VM661688	2014-05-14	H_S	neg	15703	2 M	?	EXSA
VM620559	2014-04-29	H_S	neg	26600	6 M	M	EXSA
VM611456	2014-04-25	H_S	neg	15701	3 J	?	EXSA
VM399300	2014-09-11	H_S	neg	95100	15 J	W	BRULA
VM382543	2014-09-05	H_S	neg	19300	3 J	M	BRULA
VM359116	2014-08-27	H_S	neg	97400	6 M	M	BRULA
VM325485	2014-08-14	H_S	neg	87800	1 J	W	EXAU
VM325486	2014-08-14	H_S	neg	87800	3 T	M	EXAU
VM847679	2014-07-23	H_S	neg	61255	4 J	M	EXAU
VM843453	2014-07-22	H_S	neg	91838	10 M	?	EXAU
VM660525	2014-12-18	H_S	neg	91838	10 M	?	EXAU
VM660526	2014-12-18	H_S	neg	91838	10 M	?	EXAU
VM630837	2014-12-08	H_S	neg	19300	11 J	M	BRULA
VM565845	2014-11-13	H_S	neg	19300	6 J	M	BRULA
VM521855	2014-10-28	H_S	neg	61131	5 J	M	BRULA
VM451152	2014-10-01	H_S	neg	87100	9 M	W	BRULA
VM346039	2015-03-21	H_S	neg	43300	5 J	W	BRULA
VM345430	2015-03-21	H_S	neg	20950	8 J	M	BRULA
VM339118	2015-03-19	H_V	neg	62095	4 J	M	BRULA
VM339119	2015-03-19	H_V	neg	62095	3 J	M	BRULA
VM729050	2015-01-20	H_S	neg	60431	2 J	M	BRULA
LZ875107	2015-01-08	H_S	neg	73110	4 J	W	BRULA
VM431469	2015-04-23	H_S	neg	30349	3 J	W	BRULA
VM807637	2015-09-15	H_V	neg	34300	2 J	W	BRULA
VM491425	2015-12-29	H_S	neg	3287	9 M	W	BRULA
VM478382	2015-12-19	H_V	neg	12100	7 M	W	BRULA
VM478381	2015-12-19	H_V	neg	12100	7 M	M	BRULA
VM444771	2015-12-08	H_S	neg	3188	4 J	W	BRULA
VM858818	2015-10-03	H_V	neg	34300	3 J	M	BRULA
VM664077	2016-03-02	H_S	neg	61255	2 J	M	BRULA
VM561912	2016-01-26	H_S	neg	61689	3 J	M	BRULA
VM333740	2015-03-18	H_S	neg	35119	10 M	M	EXAU
VM864010	2015-03-10	H_S	neg	54144	3 M	?	EXSA
VM764283	2015-01-31	H_S	neg	54144	2 M	M	EXSA
VM714432	2015-01-14	H_S	neg	91838	11 M	?	EXAU
VM696034	2015-01-08	H_S	neg	73110	2 J	M	EXSA
VM684904	2015-01-03	H_S	neg	6400	2 M	?	EXSA
VM606301	2015-06-27	H_S	neg	64920	2 J	M	BRULA
VM574219	2015-06-17	H_S	neg	10404	2 J	W	BRULA
VM572022	2015-06-16	H_S	neg	19300	1 J	M	BRULA
VM458569	2015-05-05	H_S	neg	35119	11 M	M	EXAU
VM830697	2015-09-23	H_S	neg	5510	6 J	?	BRULA
VM830698	2015-09-23	H_S	neg	5510	9 J	?	BRULA
VM818138	2015-09-18	H_S	neg	91838	1 J	M	BRULA
VM811190	2015-09-16	H_S	neg	40585	3 J	M	BRULA
VM709637	2015-08-07	H_S	neg	40144	6 M	W	BRULA
VM686144	2015-07-29	H_S	neg	92434	2 J	W	BRULA
VM458582	2015-12-12	H_S	neg	59220	3 M	W	BRULA
VM400380	2015-11-20	H_S	<50	91838	10 M	W	BRULA
VM342452	2015-10-30	H_S	neg	42310	1 J	?	BRULA
VM888211	2015-10-15	H_S	neg	95050	2 J	M	BRULA
VM307356	2015-10-07	H_S	neg	63900	0 J	?	BRULA
VM307722	2015-10-07	H_S	neg	91838	0 J	?	BRULA
VM858817	2015-10-03	H_S	neg	41506	3 J	M	BRULA
VM649944	2016-02-26	H_S	neg	54144	3 M	?	EXSA
VM637294	2016-02-22	H_S	neg	59220	9 M	?	BRULA
VM598923	2016-02-08	H_S	neg	97400	6 M	W	BRULA
VM597454	2016-02-06	H_S	neg	59220	5 M	W	BRULA

## Sheet: B. canis PCR Poland
Laboratory number	Date of examination	Material	Result	Country of origin	Post code	Age	Sex	Profil
VB970234	2014-01-17	ABT	neg	PL	27300	3 J	W	ABORTP
VM355958	2014-01-21	AB	neg	PL	12100	2 J	?	ABORTP
VB972467	2014-01-25	ABT	neg	PL	67100	3 J	W	ABORTP
VB972423	2014-01-25	ABT	neg	PL	43600	2 J	M	ABORTP
VB976249	2014-02-08	H_AB	neg	PL	80225	2 J	W	ABORTP
VM414794	2014-02-11	H_AB	neg	PL	11300	0 J	M
VB978296	2014-02-15	ABT	neg	PL	85817	5 J	M	ABORTP
VB982225	2014-02-28	H_AB	neg	PL	42310	0 J	W	ABORTP
VM478793	2014-03-06	H_AB	neg	PL	2367	4 J	M
VB984189	2014-03-07	H_AB	neg	PL	46380	4 J	W	ABORTP
VB989889	2014-03-26	ABT	neg	PL	94234	5 J	M	ABORTP
VB989888	2014-03-26	ABT	neg	PL	28100	0 J	M	ABORTP
VB994619	2014-04-10	H_AB	neg	PL	34300	1 J	M	ABORTP
VB998935	2014-04-28	ABT	neg	PL	20151	5 J	M	ABORTP
VM629493	2014-05-02	H_AB	neg	PL	32650	4 J	M	ABORTP
VB956234	2014-05-02	ABT	neg	PL	43180	2 J	M	ABORTP
VB958930	2014-05-10	GEW	neg	PL	62100	7 M	M	ABORTP
VB959392	2014-05-13	H_AB	neg	PL	43300	6 J	W	ABORTP
VB959823	2014-05-14	H_AB	neg	PL	31268	0 J	W	ABORTP
VB959822	2014-05-14	H_AB	neg	PL	31268	0 J	W	ABORTP
VB960186	2014-05-15	H_AB	neg	PL	15703	5 J	W	ABORTP
VB963051	2014-05-26	GEW	neg	PL	21560	0 J	?	ABORTP
VB966058	2014-06-05	H_AB	neg	PL	72002	5 J	M	ABORTP
VB966057	2014-06-05	H_AB	neg	PL	72002	0 J	W	ABORTP
VB966892	2014-06-10	ABT	neg	PL	71216	2 J	W	ABORTP
VB966891	2014-06-10	ABT	neg	PL	71216	3 J	W	ABORTP
VB966890	2014-06-10	ABT	neg	PL	71216	2 J	W	ABORTP
VB966889	2014-06-10	ABT	neg	PL	71216	3 J	W	ABORTP
VB967398	2014-06-12	ABT	neg	PL	86300	6 J	W	ABORTP
VB970202	2014-06-21	H_AB	neg	PL	32200	2 J	W	ABORTP
VB975251	2014-07-09	H_AB	neg	PL	32400	3 J	W	ABORTP
VB975638	2014-07-11	ABT	neg	PL	5123	2 J	W	ABORTP
VB976518	2014-07-15	ABT	neg	PL	10601	0 J	M	ABORTP
VB977992	2014-07-18	ABT	neg	PL	62800	0 J	?	ABORTP
VB977949	2014-07-18	H_AB	neg	PL	5250	2 J	W	ABORTP
VB979474	2014-07-24	ABT	neg	PL	5123	3 J	M	ABORTP
VB983309	2014-08-07	GEW	neg	PL	34200	0 T	?	ABORTP
VM894517	2014-08-09	H_AB	neg	PL	72600	1 J	M	ABORTP
VM894514	2014-08-09	H_AB	neg	PL	5123	0 J	W	ABORTP
VB985167	2014-08-14	H_AB	neg	PL	85794	2 J	W	ABORTP
VB987829	2014-08-20	GEW	neg	PL	41205	3 J	W	ABORTP
VB986866	2014-08-21	GEW	neg	PL	85817	2 M	M	ABORTP
VB987481	2014-08-23	ABT	neg	PL	87100	3 J	W	ABORTP
VM376044	2014-09-03	H_AB	neg	PL	72002	5 J	W	ABORTP
VB992558	2014-09-10	ABT	neg	PL	20570	5 J	W	ABORTP
VM417913	2014-09-18	H_AB	neg	PL	85817	0 J	?	ABORTP
VB995321	2014-09-19	H_AB	neg	PL	87100	7 J	W	ABORTP
VM436511	2014-09-25	H_AB	neg	PL	5075	2 J	W	ABORTP
LZ014851	2014-10-10	H_E	neg	PL	3287	3 J	W
VB958481	2014-10-15	H_AB	neg	PL	15661	4 J	W	ABORTP
VB969936	2014-11-22	H_AB	neg	PL	72002	0 J	?	ABORTP
VM600455	2014-11-26	H_AB	neg	PL	10687	3 J	W	ABORTP
VM604070	2014-11-27	H_AB	neg	PL	66400	3 J	W	ABORTP
VB971930	2014-11-29	H_AB	pos	PL	26600	2 J	M	ABORTP
VM313166	2014-12-01	H_AB	neg	PL	85817	3 J	W	ABORTP
VB972805	2014-12-03	H_AB	neg	PL	34300	0 J	M	ABORTP
VB975344	2014-12-11	GEW	neg	PL	44330	0 M	W	ABORTP
VM641313	2014-12-11	H_AB	neg	PL	26600	0 J	?
VM641312	2014-12-11	H_AB	neg	PL	26600	0 J	W
VM641311	2014-12-11	H_AB	pos	PL	26600	0 J	?
VM641310	2014-12-11	H_AB	pos	PL	26600	0 J	?
VB977034	2014-12-17	ABT	neg	PL	64980	2 J	M	ABORTP
VM664364	2014-12-19	H_AB	pos	PL	26600	0 J	?
VM664363	2014-12-19	H_AB	neg	PL	26600	0 J	?
VM664362	2014-12-19	H_AB	neg	PL	26600	0 J	?
VM664361	2014-12-19	H_AB	neg	PL	26600	0 J	?
VM664360	2014-12-19	H_AB	neg	PL	26600	0 J	?
VM664359	2014-12-19	H_AB	neg	PL	26600	0 J	?
VM664358	2014-12-19	H_AB	neg	PL	26600	0 J	?
VM664357	2014-12-19	H_AB	neg	PL	26600	0 J	?
VM664356	2014-12-19	H_AB	pos	PL	26600	0 J	?
VM664355	2014-12-19	H_AB	pos	PL	26600	0 J	?
VM664354	2014-12-19	H_AB	neg	PL	26600	0 J	?
VM664353	2014-12-19	H_AB	neg	PL	26600	0 J	?
VM664352	2014-12-19	H_AB	neg	PL	26600	0 J	?
VM664351	2014-12-19	H_AB	neg	PL	26600	0 J	?
VM664350	2014-12-19	H_AB	neg	PL	26600	0 J	?
VM664349	2014-12-19	H_AB	neg	PL	26600	0 J	?
VM664348	2014-12-19	H_AB	neg	PL	26600	0 J	?
VM664347	2014-12-19	H_AB	neg	PL	26600	0 J	?
VM664346	2014-12-19	H_AB	neg	PL	26600	0 J	?
VM664345	2014-12-19	H_AB	neg	PL	26600	0 J	?
VM664344	2014-12-19	H_AB	pos	PL	26600	0 J	?
VM664343	2014-12-19	H_AB	neg	PL	26600	0 J	?
VM664342	2014-12-19	H_AB	neg	PL	26600	0 J	?
VM664341	2014-12-19	H_AB	neg	PL	26600	0 J	?
VM664340	2014-12-19	H_AB	neg	PL	26600	0 J	?
VM664339	2014-12-19	H_AB	neg	PL	26600	0 J	?
VM664338	2014-12-19	H_AB	neg	PL	26600	0 J	?
VM664336	2014-12-19	H_AB	neg	PL	26600	0 J	?
VM664335	2014-12-19	H_AB	neg	PL	26600	0 J	?
VM664334	2014-12-19	H_AB	neg	PL	26600	0 J	?
VM664333	2014-12-19	H_AB	neg	PL	26600	0 J	?
VM664332	2014-12-19	H_AB	neg	PL	26600	0 J	?
VM664331	2014-12-19	H_AB	neg	PL	26600	0 J	?
VM664337	2014-12-19	H_AB	neg	PL	26600	0 J	?
VM700970	2015-01-09	H_AB	neg	PL	26600	0 J	?
VM700969	2015-01-09	H_AB	neg	PL	26600	0 J	?
VM700968	2015-01-09	H_AB	neg	PL	26600	0 J	?
VM700967	2015-01-09	H_AB	neg	PL	26600	0 J	?
VM700966	2015-01-09	H_AB	neg	PL	26600	0 J	?
VM700965	2015-01-09	H_AB	neg	PL	26600	0 J	?
VM700964	2015-01-09	H_AB	neg	PL	26600	0 J	?
VM700963	2015-01-09	H_AB	neg	PL	26600	0 J	?
VM700962	2015-01-09	H_AB	neg	PL	26600	0 J	?
VM700961	2015-01-09	H_AB	neg	PL	26600	0 J	?
VM700960	2015-01-09	H_AB	neg	PL	26600	0 J	?
VM700959	2015-01-09	H_AB	neg	PL	26600	0 J	?
VM700958	2015-01-09	H_AB	neg	PL	26600	0 J	?
VM700957	2015-01-09	H_AB	neg	PL	26600	0 J	?
VM700956	2015-01-09	H_AB	neg	PL	26600	0 J	?
VM700955	2015-01-09	H_AB	neg	PL	26600	0 J	?
VM700954	2015-01-09	H_AB	neg	PL	26600	0 J	?
VM700953	2015-01-09	H_AB	neg	PL	26600	0 J	?
VB982766	2015-01-13	H_AB	neg	PL	61255	3 J	W	ABORTP
VM721228	2015-01-16	H_AB	pos	PL	26600	2 J	W
VM725476	2015-01-17	H_AB	neg	PL	26600	0 J	?
VM725475	2015-01-17	H_AB	neg	PL	26600	0 J	?
VM725474	2015-01-17	H_AB	neg	PL	26600	0 J	?
VM725473	2015-01-17	H_AB	neg	PL	26600	0 J	?
VB985615	2015-01-21	H_AB	neg	PL	72002	7 J	W	ABORTP
VM746317	2015-01-26	H_AB	neg	PL	26600	0 J	?
VM746316	2015-01-26	H_AB	neg	PL	26600	0 J	W
VM746315	2015-01-26	H_AB	neg	PL	26600	0 J	?
VM746314	2015-01-26	H_AB	neg	PL	26600	0 J	?
VM773149	2015-02-04	H_AB	neg	PL	32400	2 J	W	ABORTP
VM779871	2015-02-06	H_AB	neg	PL	26600	0 J	?
VM779870	2015-02-06	H_AB	neg	PL	26600	0 J	?
VM779869	2015-02-06	H_AB	neg	PL	26600	0 J	?
VM779868	2015-02-06	H_AB	neg	PL	26600	0 J	?
VM779867	2015-02-06	H_AB	neg	PL	26600	0 J	?
VM779866	2015-02-06	H_AB	pos	PL	26600	0 J	?
VM779865	2015-02-06	H_AB	neg	PL	26600	0 J	?
VM779864	2015-02-06	H_AB	neg	PL	26600	0 J	?
VM779863	2015-02-06	H_AB	neg	PL	26600	0 J	?
VM779862	2015-02-06	H_AB	neg	PL	26600	0 J	?
VM779861	2015-02-06	H_AB	neg	PL	26600	0 J	?
VM791389	2015-02-11	H_AB	neg	PL	26600	0 J	?
VM791388	2015-02-11	H_AB	neg	PL	26600	0 J	?
VM791387	2015-02-11	H_AB	neg	PL	26600	0 J	?
VM791386	2015-02-11	H_AB	neg	PL	26600	0 J	?
VM791385	2015-02-11	H_AB	neg	PL	26600	0 J	?
VM791384	2015-02-11	H_AB	pos	PL	26600	0 J	?
VM791383	2015-02-11	H_AB	neg	PL	26600	0 J	?
VM791382	2015-02-11	H_AB	neg	PL	26600	0 J	?
VM791381	2015-02-11	H_AB	pos	PL	26600	0 J	?
VM791120	2015-02-11	H_AB	neg	PL	26600	0 J	?
VM791119	2015-02-11	H_AB	neg	PL	26600	0 J	?
VM791118	2015-02-11	H_AB	neg	PL	26600	0 J	?
VM791117	2015-02-11	H_AB	neg	PL	26600	0 J	?
VM791116	2015-02-11	H_AB	neg	PL	26600	0 J	?
VM791115	2015-02-11	H_AB	pos	PL	26600	0 J	?
VM791114	2015-02-11	H_AB	pos	PL	26600	0 J	?
VM791113	2015-02-11	H_AB	pos	PL	26600	0 J	?
VM791112	2015-02-11	H_AB	neg	PL	26600	0 J	?
VM791111	2015-02-11	H_AB	pos	PL	26600	0 J	?
VM791110	2015-02-11	H_AB	neg	PL	26600	0 J	?
VM791109	2015-02-11	H_AB	neg	PL	26600	0 J	?
VM791108	2015-02-11	H_AB	neg	PL	26600	0 J	?
VM791107	2015-02-11	H_AB	neg	PL	26600	0 J	?
VM791106	2015-02-11	H_AB	neg	PL	26600	0 J	?
VM791105	2015-02-11	H_AB	neg	PL	26600	0 J	?
VM791104	2015-02-11	H_AB	neg	PL	26600	0 J	?
VM791103	2015-02-11	H_AB	neg	PL	26600	0 J	?
VM791101	2015-02-11	H_AB	neg	PL	26600	0 J	?
VM791100	2015-02-11	H_AB	neg	PL	26600	0 J	?
VM791099	2015-02-11	H_AB	neg	PL	26600	0 J	?
VM791098	2015-02-11	H_AB	neg	PL	26600	0 J	?
VM791097	2015-02-11	H_AB	neg	PL	26600	0 J	?
VM791096	2015-02-11	H_AB	neg	PL	26600	0 J	?
VM791094	2015-02-11	H_AB	pos	PL	26600	0 J	?
VM791093	2015-02-11	H_AB	neg	PL	26600	0 J	?
VM791092	2015-02-11	H_AB	neg	PL	26600	0 J	?
VM791091	2015-02-11	H_AB	neg	PL	26600	0 J	?
VB994284	2015-02-19	ABT	neg	PL	26600	3 J	M	ABORTP
VB994632	2015-02-20	ABT	neg	PL	97400	0 M	?	ABORTP
VB956509	2015-03-11	H_AB	neg	PL	26600	1 J	W	ABORTP
VM317825	2015-03-12	H_AB	neg	PL	42310	2 J	W
VM326302	2015-03-14	H_AB	neg	PL	14200	2 J	M	ABORTP
VM361798	2015-03-27	H_AB	pos	PL	26600	0 J	?
VM361797	2015-03-27	H_AB	pos	PL	26600	0 J	?
VM361796	2015-03-27	H_AB	neg	PL	26600	0 J	?
VM361795	2015-03-27	H_AB	neg	PL	26600	0 J	?
VM361794	2015-03-27	H_AB	neg	PL	26600	0 J	?
VM361793	2015-03-27	H_AB	pos	PL	26600	0 J	?
VM361792	2015-03-27	H_AB	neg	PL	26600	0 J	?
VM361791	2015-03-27	H_AB	neg	PL	26600	0 J	?
VM373671	2015-04-01	H_AB	neg	PL	41200	3 J	W	ABORTP
VM394304	2015-04-10	GEW	neg	PL	34120	2 J	W	ABORTP
VB981307	2015-04-15	ABT	neg	PL	82200	0 J	W	ABORTP
VM311582	2015-04-17	H_AB	neg	PL	44100	3 J	W	ABORTP
VB990136	2015-05-13	T_AB	neg	PL	21560	5 J	W	ABORTP
VB990135	2015-05-13	T_AB	neg	PL	21560	4 J	W	ABORTP
VB990134	2015-05-13	T_AB	neg	PL	21560	3 J	W	ABORTP
VB990132	2015-05-13	T_AB	neg	PL	21560	1 J	W	ABORTP
VB990133	2015-05-13	T_AB	neg	PL	21560	2 J	W	ABORTP
VM492735	2015-05-18	H_AB	neg	PL	26600	3 J	W
VM492734	2015-05-18	H_AB	pos	PL	26600	3 J	W
VB992124	2015-05-20	ABT	neg	PL	26600	4 J	W	ABORTP
VM500997	2015-05-20	H_AB	neg	PL	44100	0 J	W
VM504465	2015-05-21	H_AB	neg	PL	30349	0 J	M	ABORTP
VB994197	2015-05-28	ABT	neg	PL	15762	7 J	W	ABORTP
VB996051	2015-06-03	H_AB	neg	PL	61255	5 J	M	ABORTP
VB996999	2015-06-06	H_AB	neg	PL	43300	2 J	W	ABORTP
VM567640	2015-06-15	H_AB	neg	PL	72600	4 J	M	ABORTP
VM576003	2015-06-17	H_AB	neg	PL	58100	2 J	W	ABORTP
VM583467	2015-06-19	T_AB	pos	PL	26600	2 J	W
VM583466	2015-06-19	T_AB	pos	PL	26600	3 J	W
VM584898	2015-06-20	H_AB	neg	PL	91855	4 J	W
VM592877	2015-06-23	T_AB	neg	PL	43340	0 J	?	ABORTP
VB902837	2015-06-25	ABT	neg	PL	60694	0 J	W	ABORTP
VM618049	2015-07-02	H_AB	pos	PL	26600	0 J	?
VM618048	2015-07-02	H_AB	neg	PL	26600	0 J	?
VM618047	2015-07-02	H_AB	pos	PL	26600	0 J	?
VM618046	2015-07-02	H_AB	neg	PL	26600	0 J	?
VM618045	2015-07-02	H_AB	neg	PL	26600	0 J	?
VM618044	2015-07-02	H_AB	neg	PL	26600	0 J	?
VM618043	2015-07-02	H_AB	neg	PL	26600	0 J	?
VM618042	2015-07-02	H_AB	neg	PL	26600	0 J	?
VM618041	2015-07-02	H_AB	neg	PL	26600	0 J	?
VM618040	2015-07-02	H_AB	neg	PL	26600	0 J	?
VM618039	2015-07-02	H_AB	neg	PL	26600	0 J	?
VM618038	2015-07-02	H_AB	neg	PL	26600	0 J	?
VM618037	2015-07-02	H_AB	neg	PL	26600	0 J	?
VM618036	2015-07-02	H_AB	neg	PL	26600	0 J	?
VM618035	2015-07-02	H_AB	neg	PL	26600	0 J	?
VM618034	2015-07-02	H_AB	neg	PL	26600	0 J	?
VM311787	2015-07-03	H_K	neg	PL	26600	0 J	M
VM623919	2015-07-04	H_AB	neg	PL	43300	6 J	W	ABORTP
VB906139	2015-07-07	H_AB	neg	PL	5075	4 J	M	ABORTP
VM631866	2015-07-08	H_AB	neg	PL	26600	0 J	?
VB907279	2015-07-10	ABT	neg	PL	82200	4 J	W	ABORTP
VM638578	2015-07-10	H_AB	pos	PL	26600	0 J	?
VB939642	2015-07-10	ARE	neg	PL	97300	0 J	W	ABORTP
VM664456	2015-07-21	H_AB	neg	PL	26600	2 J	W
VM664457	2015-07-21	H_AB	neg	PL	26600	4 J	W
VM664458	2015-07-21	H_AB	neg	PL	26600	4 J	W
VM663917	2015-07-21	H_AB	pos	PL	26600	3 J	W
VM663918	2015-07-21	H_AB	neg	PL	26600	3 J	W
VM663919	2015-07-21	H_AB	neg	PL	26600	3 J	W
VM663920	2015-07-21	H_AB	neg	PL	26600	0 J	M
VM668057	2015-07-22	H_AB	neg	PL	26600	7 J	M
VM668058	2015-07-22	H_EP	neg	PL	26600	3 J	W
VM674102	2015-07-24	H_AB	neg	PL	43300	0 J	W	ABORTP
VB912825	2015-07-29	H_AB	neg	PL	32400	4 J	W	ABORTP
VM689093	2015-07-30	H_AB	neg	PL	42215	7 J	W	ABORTP
VB913954	2015-08-01	GEW	neg	PL	28100	3 T	W	ABORTP
VB966115	2015-08-13	ABT	neg	PL	87100	4 J	W	ABORTP
VM744894	2015-08-21	H_AB	neg	PL	26600	2 J	M
VM744895	2015-08-21	H_AB	neg	PL	26600	3 J	M
VM766606	2015-08-29	H_AB	neg	PL	26600	3 J	M
VB974755	2015-09-11	ABT	neg	PL	31335	4 J	W	ABORTP
VM822377	2015-09-19	H_AB	pos	PL	26600	2 J	W
VM823353	2015-09-21	H_AB	neg	PL	26600	2 J	W
VM823354	2015-09-21	H_AB	neg	PL	26600	5 J	W
VM823355	2015-09-21	H_AB	neg	PL	26600	3 J	W
VM823356	2015-09-21	H_AB	neg	PL	26600	3 J	M
VM840120	2015-09-26	H_AB	neg	PL	38200	4 J	W
VM844937	2015-09-29	H_AB	neg	PL	26600	0 J	?
VM844936	2015-09-29	H_AB	neg	PL	26600	0 J	?
VM844935	2015-09-29	H_AB	neg	PL	26600	0 J	?
VM844934	2015-09-29	H_AB	neg	PL	26600	0 J	?
VM844933	2015-09-29	H_AB	neg	PL	26600	0 J	?
VM844932	2015-09-29	H_AB	neg	PL	26600	0 J	?
VM844931	2015-09-29	H_AB	neg	PL	26600	1 J	W
VB952271	2015-09-30	H_AB	neg	PL	42310	7 J	W	ABORTP
VB953098	2015-10-02	ABT	neg	PL	95002	1 J	M	ABORTP
VM874659	2015-10-09	H_AB	neg	PL	26600	1 J	?
VM874514	2015-10-09	H_AB	neg	PL	26600	1 J	?
VM889261	2015-10-15	H_AB	neg	PL	26600	4 J	W
VB957503	2015-10-17	H_AB	neg	PL	43200	4 J	W	ABORTP
VB957502	2015-10-17	H_AB	neg	PL	43200	5 J	W	ABORTP
VB959869	2015-10-24	GEW	neg	PL	10077	0 J	M	ABORTP
VM335051	2015-10-28	H_AB	neg	PL	26600	3 J	W
VB963118	2015-11-04	GEW	neg	PL	86200	2 J	M	ABORTP
VM354302	2015-11-04	H_GW	neg	PL	42310	0 J	M	ABORTP
VM361083	2015-11-06	ABT	neg	PL	21100	7 J	M
VB965029	2015-11-10	ABT	neg	PL	43180	2 J	M	ABORTP
VB965611	2015-11-12	GEW	neg	PL	5503	9 J	?	ABORTP
VM380684	2015-11-13	H_AB	neg	PL	31335	3 J	M	ABORTP
VB966711	2015-11-14	ABT	neg	PL	44240	3 J	W	ABORTP
VB966693	2015-11-14	GEW	neg	PL	42310	0 J	?	ABORTP
VB966692	2015-11-14	ABT	neg	PL	44240	1 J	W	ABORTP
VM391739	2015-11-18	H_AB	neg	PL	44240	1 J	W	ABORTP
VB968632	2015-11-21	H_AB	neg	PL	42700	3 J	W	ABORTP
VM407069	2015-11-24	GEW	neg	PL	7410	14 T	M	ABORTP
VM421817	2015-11-28	H_AB	neg	PL	95002	3 J	M
VM430077	2015-12-02	H_AB	neg	PL	95002	3 J	W
VB974577	2015-12-10	H_AB	neg	PL	64800	4 M	W	ABORTP
VB974939	2015-12-11	ABT	neg	PL	86300	4 J	W	ABORTP
VB976852	2015-12-17	ABT	neg	PL	41506	3 J	W	ABORTP
VM470532	2015-12-17	H_AB	neg	PL	26600	3 J	M
VM470533	2015-12-17	H_AB	neg	PL	26600	5 J	W
VM470058	2015-12-17	H_AB	neg	PL	26600	4 J	W
VM470059	2015-12-17	H_AB	neg	PL	26600	5 J	W
VM470057	2015-12-17	H_AB	neg	PL	26600	4 J	M
VM470060	2015-12-17	H_AB	neg	PL	26600	3 J	M
VB977157	2015-12-18	H_AB	neg	PL	44100	0 J	W	ABORTP
VB977531	2015-12-19	ABT	neg	PL	64800	4 J	M	ABORTP
VB977802	2015-12-21	ABT	neg	PL	44240	1 J	W	ABORTP
VB978991	2015-12-24	H_AB	neg	PL	48303	5 J	W	ABORTP
VB979890	2015-12-30	ABT	neg	PL	42209	3 J	W	ABORTP
VM499575	2016-01-04	H_AB	neg	PL	26600	2 J	W
VM499576	2016-01-04	H_AB	neg	PL	26600	3 J	M
VM499577	2016-01-04	H_AB	pos	PL	26600	3 J	W
VM499578	2016-01-04	H_AB	pos	PL	26600	2 J	W
VM499579	2016-01-04	H_AB	neg	PL	26600	3 J	W
VB980674	2016-01-05	ABT	neg	PL	34300	0 J	?	ABORTP
VB982335	2016-01-09	ABT	neg	PL	28100	4 J	W	ABORTP
VB982940	2016-01-12	GEW	neg	PL	35083	13 T	W	ABORTP
VM522688	2016-01-12	H_BI	neg	PL	35083	0 J	W	ABORTP
VB984779	2016-01-18	ABT	neg	PL	46380	6 J	W	ABORTP
VB986888	2016-01-25	H_AB	neg	PL	70323	6 J	W	ABORTP
VM563256	2016-01-26	H_AB	neg	PL	85817	3 J	W	ABORTP
VB988969	2016-01-30	ABT	neg	PL	31335	4 J	W	ABORTP
VM579123	2016-02-01	H_AB	neg	PL	26600	2 M	W
VB989407	2016-02-02	ABT	neg	PL	21560	2 J	W	ABORTP
VB990060	2016-02-03	ABT	neg	PL	43300	5 J	M	ABORTP
VB991200	2016-02-06	ABT	neg	PL	5123	2 J	W	ABORTP
VB992313	2016-02-10	ABT	neg	PL	34300	3 J	W	ABORTP
VM605132	2016-02-10	H_AB	neg	PL	26600	3 J	W
VB992592	2016-02-11	H_AB	neg	PL	86200	6 J	W	ABORTP
VB992971	2016-02-12	ABT	neg	PL	43300	3 J	W	ABORTP
VM620201	2016-02-16	H_AB	neg	PL	61255	4 J	W
VB995649	2016-02-20	ABT	neg	PL	80180	7 J	W	ABORTP
VB996198	2016-02-23	ABT	neg	PL	43300	2 J	W	ABORTP
VB997006	2016-02-25	ABT	neg	PL	87100	3 J	W	ABORTP
VB997031	2016-02-25	ABT	neg	PL	60694	0 J	W	ABORTP
VM648193	2016-02-25	H_AB	neg	PL	43300	0 J	W	ABORTP
VM651713	2016-02-26	ABT	neg	PL	87100	5 J	W	ABORTP
VM651810	2016-02-26	H_AB	neg	PL	26600	3 J	W
VB998132	2016-02-29	H_AB	neg	PL	87100	0 J	W
VB998131	2016-02-29	T_AB	neg	PL	87100	0 J	W
VB998547	2016-03-01	ABT	neg	PL	62002	3 J	M	ABORTP
VB999091	2016-03-02	ABT	neg	PL	80180	6 J	W	ABORTP
VB999090	2016-03-02	ABT	neg	PL	37450	0 J	W	ABORTP
VB999533	2016-03-03	ABT	neg	PL	5123	6 J	M	ABORTP
VB999605	2016-03-04	ABT	neg	PL	87100	2 J	M	ABORTP
VB900346	2016-03-05	ABT	neg	PL	72002	3 J	W	ABORTP
VB901971	2016-03-10	ABT	neg	PL	5123	1 J	W	ABORTP
VB902376	2016-03-11	ABT	neg	PL	11700	2 J	M	ABORTP
VB902824	2016-03-12	ABT	neg	PL	43300	5 J	W	ABORTP
VB903916	2016-03-16	ABT	neg	PL	76200	2 J	M	ABORTP
VB904827	2016-03-18	ABT	neg	PL	26600	2 J	W	ABORTP
VB906522	2016-03-23	ABT	neg	PL	72002	5 J	W	ABORTP
VB907047	2016-03-26	GEW	neg	PL	43180	2 J	W	ABORTP

## Sheet: B. canis AK Austria
Laboratory number	Date of examination	Material	Result	Country of origin	Post code	Age	Sex	Profil
VM390895	2014-02-01	H_S	neg	A	2380	15 J	W	BRULA
VM382749	2014-01-30	H_S	neg	A	7100	0 J	M	BRULA
VM873454	2014-01-03	H_V	>= 100	A	6063	4 J	M	BRULA
VM593669	2014-04-16	H_S	neg	A	2020	14 J	M	BRULA
VM818988	2014-07-12	H_S	neg	A	6830	4 J	?	BRULA
VM747883	2015-08-22	H_S	neg	A	6020	4 M	M	BRULA
VM489084	2015-12-24	H_S	neg	A	6714	0 J	W	BRULA
VM425180	2015-12-01	H_S	neg	A	6330	9 M	?	BRULA
VM731747	2016-03-26	H_S	100	A	6330	6 J	W	BRULA
VM663024	2016-03-02	H_S	neg	A	6830	0 J	M	BRULA
VM523815	2016-01-12	H_V	neg	A	9020	2 J	W	BRULA
VM762997	2014-06-21	H_S	neg	A	1210	4 J	W	BRULA
VM701512	2014-05-28	H_V	neg	A	2130	11 J	M	EXSA
VM701511	2014-05-28	H_V	neg	A	2130	2 J	W	EXSA
VM678555	2014-05-20	H_V	neg	A	2460	10 M	W	EXAU
VM678533	2014-05-20	H_V	neg	A	2460	9 M	?	EXAU
VM443131	2014-09-27	H_S	neg	A	2542	6 J	M	EXSA
VM390765	2014-09-09	H_V	neg	A	4820	2 J	W	EXSA
VM335882	2014-08-19	H_S	neg	A	6464	0 J	M	BRULA
VM857675	2014-07-26	H_S	neg	A	3412	14 J	M	EXSA
VM857676	2014-07-26	H_S	neg	A	3412	5 J	W	EXSA
VM679691	2014-12-30	H_S	100	A	8670	6 J	M	EXSA
VM679692	2014-12-30	H_S	>= 100	A	8670	10 J	W	EXSA
VM651483	2014-12-16	H_S	neg	A	7531	7 M	W	EXSA
VM594930	2014-11-25	H_S	neg	A	6460	6 J	W	EXNS
VM573562	2014-11-15	H_S	neg	A	7000	5 J	W	BRULA
VM573563	2014-11-15	H_S	neg	A	7000	3 J	W	BRULA
VM522257	2014-10-28	H_S	neg	A	1200	8 J	M	EXSA
VM794454	2015-09-09	H_V	neg	A	4820	3 J	W	EXSA
VM472837	2015-12-18	H_S	neg	A	7531	1 J	W	BRULA
VM455521	2015-12-11	H_S	200	A	7531	1 J	W	BRULA
VM412105	2015-11-25	H_S	neg	A	1220	2 J	?	BRULA
VM388796	2015-11-17	H_S	neg	A	1200	5 J	W	EXSA
VM336241	2015-10-28	H_S	neg	A	1200	9 J	M	EXSA
VM312923	2015-10-20	H_V	neg	A	9133	5 J	?	BRULA
VM312924	2015-10-20	H_V	neg	A	9133	2 J	?	BRULA

## Sheet: B. canis PCR Austria
Laboratory number	Date of examination	Material	Result	Country of origin	Post code	Age	Sex	Profil
VB984516	2014-03-08	ABT	neg	A	7111	4 J	W	ABORTP
VB968961	2014-06-17	ABT	neg	A	1020	0 J	W	ABORTP
VM740600	2014-06-13	GEW	neg	A	4600	0 J	W
VB962102	2014-05-22	ABT	neg	A	8200	2 J	W	ABORTP
VB961522	2014-05-20	H_AB	neg	A	1020	0 J	W	ABORTP
VM311771	2014-05-02	ABT	neg	A	8200	3 J	W	ABORTP
VM556845	2014-04-03	SPER	neg	A	8200	2 J	M	ABORTP
VB983319	2014-08-07	H_AB	neg	A	3550	6 J	W	ABORTP
VB980563	2014-07-29	ABT	neg	A	7111	9 J	M	ABORTP
VB978536	2014-07-22	H_AB	neg	A	1020	2 J	?	ABORTP
VM807106	2014-07-08	H_AB	neg	A	1020	10 J	M	ABORTP
VM311228	2014-07-02	H_AB	neg	A	5232	7 J	W	ABORTP
VB960757	2015-03-25	H_AB	neg	A	2345	4 J	W	ABORTP
VB990204	2015-02-05	ABT	neg	A	8700	3 J	W	ABORTP
VB981473	2015-01-08	H_AB	neg	A	4060	2 J	W	ABORTP
VB951187	2015-09-26	ABT	neg	A	7111	1 J	M	ABORTP
VB967568	2015-08-19	ABT	neg	A	7111	0 M	W	ABORTP
VB966114	2015-08-13	ABT	neg	A	1020	0 J	W	ABORTP
VB965275	2015-08-11	H_AB	neg	A	1020	3 J	W	ABORTP
VM696058	2015-08-01	H_AB	neg	A	8700	2 J	M	ABORTP
VM871019	2015-10-08	H_AB	neg	A	2560	3 J	W	ABORTP
VB903332	2016-03-15	ABT	neg	A	7111	12 J	W	ABORTP
VB988413	2016-01-29	ABT	neg	A	6112	0 J	?	ABORTP

## Sheet: B. canis AK Netherands
Labornummer	Untersuchungsdatum	Material	Ergebnis		PLZ	Alter	Geschlecht	Profil
VM737369	2016-03-30	H_S	neg	NL	4254	4 J	W	BRULA
VM685459	2016-03-09	H_S	neg	NL	7796	1 J	M	BRULA
VM597894	2016-02-06	H_S	neg	NL	7577	3 J	W	BRULA
VM515045	2016-01-08	H_S	neg	NL	6717	4 J	M	BRULA
VM514675	2016-01-08	H_S	neg	NL	5351	5 J	M	BRULA

## Sheet: B. canis PCR Netherlands
Laboratory number	Date of examination	Material	Result	Country of origin	Post code	Age	Sex	Profil
VM351615	2014-01-18	GEW	neg	NL	6716	0 J	M	ABORTP
VM550515	2014-04-01	H_U	neg	NL	6231	7 J	M
VB997672	2014-09-27	ABT	neg	NL	7251	4 J	W	ABORTP
VB997671	2014-09-27	ABT	neg	NL	7251	4 J	W	ABORTP
VB973610	2014-07-03	H_AB	neg	NL	5063	0 J	M	ABORTP
VM787084	2014-07-01	H_AB	neg	NL	5421	2 J	W
VB997672	2014-09-27	ABT	neg	NL	7251	4 J	W	ABORTP
VB997671	2014-09-27	ABT	neg	NL	7251	4 J	W	ABORTP
VB973610	2014-07-03	H_AB	neg	NL	5063	0 J	M	ABORTP
VM787084	2014-07-01	H_AB	neg	NL	5421	2 J	W
VB966922	2014-11-13	H_AB	neg	NL	7251	0 J	W	ABORTP
VB998619	2014-10-01	H_AB	neg	NL	7251	0 J	W	ABORTP
VB998618	2014-10-01	H_AB	neg	NL	7251	0 J	W	ABORTP
VB960106	2015-03-21	H_AB	neg	NL	7251	0 J	M	ABORTP
VB996954	2015-02-27	ACE	neg	NL	7251	4 J	W	ABORTP
VB996953	2015-02-27	ACE	neg	NL	7251	4 J	W	ABORTP
VB989858	2015-02-04	ABT	neg	NL	7447	4 J	W	ABORTP
VB989857	2015-02-04	ABT	neg	NL	7447	2 J	W	ABORTP
VB989856	2015-02-04	ABT	neg	NL	7447	2 J	W	ABORTP
VM559281	2015-06-11	H_AB	neg	NL	5995	0 J	W
VB997009	2015-06-06	H_AB	neg	NL	7545	4 J	W	ABORTP
VB971827	2015-09-02	ABT	neg	NL	6881	3 J	W	ABORTP
VM735171	2015-08-18	SPER	neg	NL	6716	0 J	M
VM429762	2015-12-02	GEW	neg	NL	4431	6 J	M
VB961446	2015-10-29	ABT	neg	NL	7701	0 J	M	ABORTP
VB961445	2015-10-29	ABT	neg	NL	7701	0 J	M	ABORTP
VB961444	2015-10-29	ABT	neg	NL	7701	0 J	M	ABORTP
VB961443	2015-10-29	ABT	neg	NL	7701	0 J	M	ABORTP
VM742031	2016-03-31	H_AB	neg	NL	3543	3 J	W

[truncated: 10 more sheets: B. canis AK Italy, B. canis PCR Italy, B. canis PCR Spain, B. canis AK France, B. canis PCR France, B. canis PCR Switzerland, B. canis PCR Norway, B. canis AK Norway, B. canis AK Finland, B. canis PCR Finland]
