# Supplementary material for: Canine Brucellosis: Insights Into the Epidemiologic Situation in Europe
Source: Front Vet Sci. 2019 May 31;6:151. doi: 10.3389/fvets.2019.00151 (PMC6554662; doi:10.3389/fvets.2019.00151)
Supplement: Supplementary Table S2 — Laboratory data: PCR 2011-2013. [file Table_2.xlsx]

## Sheet: S2 Table
Laboratoy number	Date of examination	Material	Result	Country of origin	Post code	Age	Sex	Profil
VB989676	2011-08-26	ABT	neg	A	4060	4 J	W	ABORTP
VB955400	2012-06-01	AVA	neg	A	8661	4 J	W	ABORTP
VB984186	2012-09-28	ABT	neg	A	3550	0 J	W	ABORTP
VM729449	2012-09-29	H_AB	neg	A	8541	5 J	W	ABORTP
VB998061	2012-11-24	ABT	neg	A	4600	3 J	W	ABORTP
VB982511	2013-03-23	ABT	neg	A	2380	7 J	W	ABORTP
VB993155	2013-05-03	ABT	neg	A	5020	0 J	W	ABORTP
VB993754	2013-05-06	ABT	neg	A	6020	5 J	W	ABORTP
VB998127	2013-05-23	H_AB	neg	A	6112	5 J	W	ABORTP
VM353301	2013-06-11	AVA	neg	A	3550	5 J	W	ABORTP
VB993078	2013-10-23	AVA	neg	A	2345	6 J	W	ABORTP
VB993070	2013-10-23	ABT	neg	A	6020	3 J	W	ABORTP
VM843270	2012-04-04	H_AB	neg	CH	8806	0 J	M
VM741737	2012-10-05	H_AB	neg	CH	8806	3 J	?
VM556500	2013-01-30	H_AB	neg	CH	8806	0 J	?
VM895881	2011-02-17	H_L	neg	D	1097	3 J	W
VB997719	2011-02-25	ABT	neg	D	44805	5 J	W	ABORTP
VM412094	2011-03-03	H_AB	neg	D	4600	6 J	W	ABORTP
VB999109	2011-03-03	ABT	neg	D	49565	7 J	W	ABORTP
VB959553	2011-04-13	H_AB	neg	D	65719	0 J	W	ABORTP
VM528505	2011-04-16	H_AB	neg	D	72108	9 J	W	ABORTP
VB960921	2011-04-19	ABT	neg	D	65719	5 J	M	ABORTP
VB962602	2011-04-28	ABT	neg	D	97922	1 J	W	ABORTP
VB964219	2011-05-04	AGE	neg	D	30938	5 J	W	ABORTP
VB970101	2011-05-28	AVA	neg	D	65719	2 J	W	ABORTP
VB970100	2011-05-28	AVA	neg	D	65719	3 J	W	ABORTP
VM640344	2011-05-31	H_AB	neg	D	1257	4 J	M	ABORTP
VB970469	2011-05-31	AVA	neg	D	65719	2 J	W	ABORTP
VB973699	2011-06-15	ABT	neg	D	65719	5 J	M	ABORTP
VB978420	2011-07-06	AVA	neg	D	65719	7 J	W	ABORTP
VB978419	2011-07-06	AVA	neg	D	65719	6 J	W	ABORTP
VB978418	2011-07-06	AVA	neg	D	65719	6 J	W	ABORTP
VB978780	2011-07-07	H_AB	neg	D	65719	0 J	M	ABORTP
VM742726	2011-07-12	H_AB	neg	D	79423	5 J	W	ABORTP
VB979951	2011-07-13	H_AB	neg	D	65719	3 J	M	ABORTP
VM762881	2011-07-19	H_AB	neg	D	4600	2 J	W	ABORTP
VB982012	2011-07-21	SEK	neg	D	65719	7 J	W	ABORTP
VM786406	2011-07-28	H_AB	neg	D	28832	6 J	W	ABORTP
VB983883	2011-07-30	ABT	neg	D	65719	5 J	M	ABORTP
VB984113	2011-08-01	ABT	neg	D	65719	2 J	M	ABORTP
VM897338	2011-08-09	H_AB	neg	D	65719	5 J	W	ABORTP
VB987268	2011-08-15	ABT	neg	D	65719	3 J	M	ABORTP
VB988236	2011-08-19	ABT	neg	D	65719	4 J	M	ABORTP
VB990349	2011-08-30	H_AB	neg	D	65719	0 J	M	ABORTP
VB990291	2011-08-30	ABT	neg	D	65719	0 J	M	ABORTP
VM879191	2011-09-03	H_AB	neg	D	65719	2 J	M	ABORTP
VM879447	2011-09-03	H_AB	neg	D	1877	2 J	W
VM881667	2011-09-06	H_AB	neg	D	65719	5 J	W	ABORTP
VB994392	2011-09-16	ABT	neg	D	65719	0 J	M	ABORTP
VM895490	2011-09-24	H_L	neg	D	1097	2 J	M
VB997130	2011-09-28	H_AB	neg	D	65719	0 J	M	ABORTP
VB949342	2011-10-05	ABT	neg	D	65719	1 J	M	ABORTP
VB951353	2011-10-12	ABT	neg	D	72202	0 J	W	ABORTP
VM400386	2011-10-12	H_AB	neg	D	84416	7 J	W	ABORTP
VB952228	2011-10-17	AVA	neg	D	65719	0 J	W	ABORTP
VB952227	2011-10-17	AVA	neg	D	65719	0 J	W	ABORTP
VB952226	2011-10-17	AVA	neg	D	65719	0 J	W	ABORTP
VB952401	2011-10-18	ABT	neg	D	84416	4 J	W	ABORTP
VB952400	2011-10-18	ABT	neg	D	84416	2 J	W	ABORTP
VM419111	2011-10-18	H_AB	neg	D	65719	1 J	M	ABORTP
VM422446	2011-10-20	H_AB	neg	D	84416	0 J	M	ABORTP
VB956461	2011-11-04	ABT	neg	D	38550	2 J	M	ABORTP
VB956460	2011-11-04	ABT	neg	D	38550	2 J	M	ABORTP
VM468799	2011-11-09	H_AB	neg	D	42655	2 J	M	ABORTP
VB957557	2011-11-10	ABT	neg	D	79423	5 J	W	ABORTP
VB957819	2011-11-11	ABT	neg	D	65719	2 J	M	ABORTP
VM490573	2011-11-17	H_AB	neg	D	84416	3 J	W	ABORTP
VM507509	2011-11-24	H_AB	neg	D	84416	2 J	M	ABORTP
VB965041	2011-12-13	H_AB	neg	D	81669	11 J	M	ABORTP
VB965805	2011-12-16	ACE	neg	D	56727	3 J	W
VB966210	2011-12-17	AVA	neg	D	65719	3 J	W	ABORTP
VM568004	2011-12-17	H_AB	neg	D	23843	4 J	M
VM602380	2012-01-04	H_AB	neg	D	65719	2 J	M	ABORTP
VM607474	2012-01-06	H_AB	neg	D	84069	0 J	W	ABORTP
VB969909	2012-01-07	AUT	neg	D	65719	6 J	W	ABORTP
VB970657	2012-01-11	AVA	neg	D	48317	2 J	W	ABORTP
VB970656	2012-01-11	AVA	neg	D	48317	3 J	W	ABORTP
VB970653	2012-01-11	ABT	neg	D	65719	10 J	M	ABORTP
VB975192	2012-01-28	ABT	neg	D	78224	4 J	W	ABORTP
VB975820	2012-02-01	ABT	neg	D	65719	6 J	W	ABORTP
VM680576	2012-02-03	H_AB	neg	D	35075	3 J	W	ABORTP
VM700817	2012-02-11	H_AB	neg	D	84416	3 J	W	ABORTP
VB979293	2012-02-16	ABT	neg	D	79541	0 J	?	ABORTP
VB980764	2012-02-22	ABT	neg	D	44267	4 J	M	ABORTP
VB980978	2012-02-23	ABT	neg	D	47249	3 J	W	ABORTP
VB980977	2012-02-23	ABT	neg	D	47249	6 J	W	ABORTP
VB981252	2012-02-24	ABT	neg	D	65719	2 J	M	ABORTP
VB982446	2012-02-29	ABT	neg	D	65719	5 J	W	ABORTP
VB982316	2012-02-29	ABT	neg	D	76473	10 J	M	ABORTP
VM754729	2012-03-02	GEW	neg	D	19205	2 M	M
VB983847	2012-03-06	ABT	neg	D	65719	6 J	W	ABORTP
VB985641	2012-03-12	AB	neg	D	70794	6 J	M
VM780932	2012-03-13	GW	neg	D	37079	0 J	M
VB987843	2012-03-20	ABT	neg	D	95463	4 J	W	ABORTP
VM897141	2012-03-23	H_AB	neg	D	53859	3 J	W
VM819557	2012-03-27	H_AB	neg	D	84416	3 J	W	ABORTP
VM844661	2012-04-04	H_AB	neg	D	7743	1 J	W	ABORTP
VM872828	2012-04-17	H_AB	neg	D	91555	7 J	W	ABORTP
VB997857	2012-04-27	ABT	neg	D	79189	2 J	W	ABORTP
VB998266	2012-04-28	ABT	neg	D	65719	3 J	M	ABORTP
VM328458	2012-05-03	H_AB	neg	D	24113	4 J	W
VB950415	2012-05-11	ABT	neg	D	65719	9 J	M	ABORTP
VM361542	2012-05-15	H_AB	neg	D	4442	9 J	M
VB951094	2012-05-15	AVA	neg	D	49497	4 J	W	ABORTP
VB951131	2012-05-15	ABT	neg	D	65719	9 M	W	ABORTP
VB952661	2012-05-21	H_AB	neg	D	79312	4 M	W	ABORTP
VB952744	2012-05-22	AVA	neg	D	79312	0 J	W	ABORTP
VB953176	2012-05-23	H_AB	neg	D	65719	3 J	M	ABORTP
VB953555	2012-05-24	ABT	neg	D	65558	0 J	W	ABORTP
VB955741	2012-06-02	ABT	neg	D	65719	2 J	M	ABORTP
VB955740	2012-06-02	ABT	neg	D	65719	10 M	M	ABORTP
VM429082	2012-06-09	H_E	neg	D	30519	8 M	M
VM472443	2012-06-26	H_AB	neg	D	44149	5 J	W	ABORTP
VM477861	2012-06-27	H_AB	neg	D	24113	2 J	W
VB966143	2012-07-14	ABT	neg	D	65719	7 J	M	ABORTP
VB967624	2012-07-20	ABT	neg	D	65719	4 J	M	ABORTP
VM578162	2012-08-03	H_E	neg	D	84416	3 J	M
VB971722	2012-08-07	ABT	neg	D	95463	4 J	W	ABORTP
VB972898	2012-08-11	ABT	neg	D	4862	4 J	W	ABORTP
VB975795	2012-08-24	H_AB	neg	D	95100	2 J	W	ABORTP
VM640545	2012-08-29	H_AB	neg	D	65719	2 J	W	ABORTP
VB977985	2012-09-04	H_AB	neg	D	58091	3 J	W	ABORTP
VB978920	2012-09-07	H_AB	neg	D	84416	3 J	W	ABORTP
VB979319	2012-09-08	H_AB	neg	D	99734	3 J	W	ABORTP
VB979160	2012-09-08	H_AB	neg	D	79189	7 J	W	ABORTP
VB979158	2012-09-08	H_AB	neg	D	76473	6 J	M	ABORTP
VM703422	2012-09-20	GEW	neg	D	15517	2 J	?
VM728165	2012-09-29	H_AB	neg	D	65719	5 J	M	ABORTP
VB985665	2012-10-05	H_AB	neg	D	78126	10 M	M	ABORTP
VB987534	2012-10-12	H_AB	neg	D	78056	5 J	M	ABORTP
VM764291	2012-10-13	H_AB	neg	D	65719	4 J	M	ABORTP
VM760947	2012-10-19	H_AB	neg	D	65719	4 J	W	ABORTP
VM319474	2012-10-24	H_AB	neg	D	3099	0 J	W	ABORTP
VM318623	2012-10-24	H_AB	neg	D	40219	14 J	W	ABORTP
VB991466	2012-10-27	H_AB	neg	D	26556	4 J	W	ABORTP
VB994379	2012-11-09	ABT	neg	D	65719	2 J	M	ABORTP
VB994936	2012-11-12	GEW	neg	D	47551	4 J	W	ABORTP
VB994936	2012-11-12	AB	neg	D	47551	4 J	W	ABORTP
VB994936	2012-11-12	ABT	neg	D	47551	4 J	W	ABORTP
VB995566	2012-11-14	ABT	neg	D	88316	6 J	W	ABORTP
VB995465	2012-11-14	H_AB	neg	D	65719	0 J	W	ABORTP
VB996081	2012-11-16	ABT	neg	D	65719	4 J	W	ABORTP
VB996415	2012-11-17	ABT	neg	D	65719	2 J	W	ABORTP
VB997264	2012-11-21	AVA	neg	D	87448	3 J	W
VB997518	2012-11-22	ABT	neg	D	4600	4 J	W	ABORTP
VB999144	2012-11-29	ABT	neg	D	56727	3 J	W	ABORTP
VB999610	2012-12-01	ABT	neg	D	65719	3 J	M	ABORTP
VB956085	2012-12-04	H_AB	neg	D	65719	1 J	W	ABORTP
VM501248	2013-01-09	H_AB	neg	D	4862	5 J	W	ABORTP
VB964006	2013-01-11	H_AB	neg	D	79189	0 J	M	ABORTP
VB968633	2013-01-30	H_AB	neg	D	65719	6 J	M	ABORTP
VB968737	2013-01-30	H_AB	neg	D	65719	4 J	M	ABORTP
VB968989	2013-01-31	GEW	neg	D	85737	1 J	M
VB968847	2013-01-31	AVA	neg	D	79189	10 M	W	ABORTP
VM558512	2013-01-31	H_AB	neg	D	74889	14 J	M	ABORTP
VB969594	2013-02-02	APR	neg	D	95463	10 J	M	ABORTP
VM896718	2013-02-13	ABT	neg	D	74889	7 J	M	ABORTP
VB973458	2013-02-19	H_AB	neg	D	44267	3 J	M	ABORTP
VM621616	2013-02-23	H_AB	neg	D	48527	2 J	W	ABORTP
VM627117	2013-02-26	H_AB	neg	D	95100	2 J	W	ABORTP
VB976492	2013-03-01	H_AB	neg	D	85055	4 J	W	ABORTP
VB978147	2013-03-08	H_AB	neg	D	76829	5 J	M	ABORTP
VB980351	2013-03-16	ABT	neg	D	35085	5 J	W	ABORTP
VB984614	2013-04-03	H_AB	neg	D	22393	2 J	W	ABORTP
VB985723	2013-04-06	H_AB	neg	D	23701	2 J	W	ABORTP
VM896890	2013-04-10	AB	neg	D	92681	11 J	M
VB990350	2013-04-23	ABT	neg	D	66589	3 J	M	ABORTP
VB990652	2013-04-24	AVA	neg	D	65719	7 J	W	ABORTP
VM793654	2013-04-30	H_AB	neg	D	70439	1 J	M	ABORTP
VM805334	2013-05-03	H_AB	neg	D	48268	5 J	W
VB994100	2013-05-07	ABT	neg	D	86356	7 J	W	ABORTP
VM822647	2013-05-10	H_AB	neg	D	48268	8 J	W
VB999385	2013-05-28	H_AB	neg	D	65719	5 J	M	ABORTP
VM317790	2013-05-29	H_AB	neg	D	65719	6 J	W	ABORTP
VM325894	2013-06-01	H_AB	neg	D	75245	1 J	M	ABORTP
VM325895	2013-06-01	H_AB	neg	D	75245	5 J	W	ABORTP
VB958776	2013-06-11	H_AB	neg	D	46485	0 J	M	ABORTP
VM307637	2013-06-19	GEW	neg	D	28355	3 J	M
VB961050	2013-06-19	ABT	neg	D	65719	0 J	M	ABORTP
VB962430	2013-06-25	AVA	neg	D	91466	4 J	W	ABORTP
VM393174	2013-06-26	ABT	neg	D	47918	3 J	W	ABORTP
VB963638	2013-06-28	ABT	neg	D	85055	5 J	W	ABORTP
VM421594	2013-07-05	ABT	neg	D	91481	4 J	W	ABORTP
VM424017	2013-07-06	H_AB	neg	D	74889	8 J	W	ABORTP
VB966159	2013-07-09	AB	neg	D	73054	0 J	M	ABORTP
VM431963	2013-07-10	H_E	neg	D	85540	2 J	W
VB967175	2013-07-12	AVA	neg	D	83533	0 J	W	ABORTP
VM447112	2013-07-16	H_AB	neg	D	65719	5 J	M	ABORTP
VM462683	2013-07-20	ABT	neg	D	91481	5 J	W	ABORTP
VB971690	2013-07-31	ABT	neg	D	91481	3 J	W	ABORTP
VB973076	2013-08-06	AB	neg	D	83533	9 J	?
VM510709	2013-08-09	H_AB	neg	D	65719	6 J	W	ABORTP
VB976901	2013-08-22	H_AB	neg	D	66709	4 J	W	ABORTP
VB976893	2013-08-22	H_AB	neg	D	74354	1 J	M	ABORTP
VM562001	2013-08-30	H_AB	neg	D	65719	5 J	W	ABORTP
VM580746	2013-09-06	H_AB	neg	D	79618	0 J	W
VM580745	2013-09-06	H_AB	neg	D	79618	0 J	W
VB981647	2013-09-10	H_AB	neg	D	65719	0 J	W	ABORTP
GE303376	2013-09-10	DNA	neg	D	41541	0 J	?
VM601163	2013-09-13	H_AB	neg	D	91481	3 J	M	ABORTP
VB984650	2013-09-20	ABT	neg	D	91481	4 J	W	ABORTP
VB984772	2013-09-21	H_AB	neg	D	65719	5 J	W	ABORTP
VM625629	2013-09-24	H_AB	neg	D	10999	0 J	M
VM632320	2013-09-26	H_AB	neg	D	56276	0 J	W	ABORTP
VM660701	2013-10-08	GEW	neg	D	10315	0 J	W
VM671333	2013-10-11	H_AB	neg	D	44267	4 J	W	ABORTP
VM684842	2013-10-17	H_AB	neg	D	78056	2 J	M
VB992926	2013-10-23	ABT	neg	D	35423	2 J	W	ABORTP
VM712254	2013-10-26	H_AB	neg	D	76676	3 J	W	ABORTP
VM728467	2013-11-02	H_AB	neg	D	65719	0 J	W	ABORTP
VM738174	2013-11-06	H_AB	neg	D	91481	4 J	W	ABORTP
VB998094	2013-11-12	H_AB	neg	D	93051	0 M	W	ABORTP
VB998173	2013-11-13	H_AB	neg	D	65719	0 J	M	ABORTP
VB956738	2013-11-22	APR	neg	D	26389	0 M	M	ABORTP
VM785058	2013-11-23	H_AB	neg	D	71116	4 J	M	ABORTP
VB957361	2013-11-25	AVA	neg	D	4683	2 J	W	ABORTP
VB957754	2013-11-26	EJ	neg	D	65719	3 J	M	ABORTP
VM791307	2013-11-26	H_AB	neg	D	24113	0 J	W
VM794802	2013-11-27	H_AB	neg	D	91481	5 J	W	ABORTP
HI286303	2013-11-29	GEW	neg	D	82110	4 J	M
VB958533	2013-11-29	H_AB	neg	D	74889	5 J	W	ABORTP
VB961587	2013-12-11	ABT	neg	D	91481	3 J	W	ABORTP
VB962356	2013-12-13	ABT	neg	D	71116	4 J	M	ABORTP
VM839442	2013-12-14	GEW	neg	D	66333	0 J	?
VB962878	2013-12-16	GEW	neg	D	15517	4 J	W	ABORTP
VM844473	2013-12-17	H_AB	neg	D	65719	4 J	W	ABORTP
VB963597	2013-12-18	ABT	neg	D	91481	3 J	W	ABORTP
VM870970	2013-12-31	H_AB	neg	D	91481	4 J	W	ABORTP
VM870971	2013-12-31	H_AB	neg	D	91481	4 J	W	ABORTP
VB911122	2011-10-18	AVA	neg	DK	8370	5 J	W
VB955514	2011-11-01	GEW	neg	DK	8370	0 J	?	ABORTP
VB955514	2011-11-01	GEW	neg	DK	8370	0 J	?	ABORTP
VB955514	2011-11-01	GEW	neg	DK	8370	0 J	?	ABORTP
VB955514	2011-11-01	GEW	neg	DK	8370	0 J	?	ABORTP
VM897843	2011-12-21	AVA	neg	DK	6900	0 J	W
VB995361	2012-04-18	GEW	neg	DK	6270	5 T	?	ABORTP
VB995361	2012-04-18	ABT	neg	DK	6270	5 T	?	ABORTP
VM723591	2013-04-05	H_GW	neg	DK	1870	0 J	M
VM415943	2011-03-04	H_E	neg	E	8038	0 J	?
VM436961	2011-03-12	H_AB	neg	E	8038	0 J	?	ABORTP
VM500745	2011-04-06	H_AB	neg	E	8038	0 J	?	ABORTP
VM525545	2011-04-15	H_AB	neg	E	8038	0 J	?
VM895194	2011-05-06	H_L	neg	E	8038	0 J	?
VM620367	2011-05-24	H_AB	neg	E	8038	0 J	?
VM756599	2011-07-15	H_AB	pos	E	8038	0 J	?
VM781160	2011-07-26	H_AB	neg	E	8038	0 J	?
VM781159	2011-07-26	H_AB	pos	E	8038	0 J	?
VM781158	2011-07-26	H_AB	neg	E	8038	0 J	?
VM781174	2011-07-26	H_AB	pos	E	8038	0 J	?
VM781173	2011-07-26	H_AB	pos	E	8038	0 J	?
VM781172	2011-07-26	H_AB	neg	E	8038	0 J	?
VM781171	2011-07-26	H_AB	pos	E	8038	0 J	?
VM781170	2011-07-26	H_AB	neg	E	8038	0 J	?
VM781169	2011-07-26	H_AB	pos	E	8038	0 J	?
VM781168	2011-07-26	H_AB	pos	E	8038	0 J	?
VM781167	2011-07-26	H_AB	pos	E	8038	0 J	?
VM781166	2011-07-26	H_AB	pos	E	8038	0 J	?
VM781165	2011-07-26	H_AB	neg	E	8038	0 J	?
VM781164	2011-07-26	H_AB	neg	E	8038	0 J	?
VM781162	2011-07-26	H_AB	neg	E	8038	0 J	?
VM781161	2011-07-26	H_AB	neg	E	8038	0 J	?
VM781175	2011-07-26	H_AB	pos	E	8038	0 J	?
VM638370	2012-01-18	H_AB	neg	E	8038	0 J	?
VM742784	2012-02-28	H_AB	neg	E	8038	0 J	?
VM818347	2012-03-27	H_AB	neg	E	8038	0 J	?	ABORTP
VM863550	2012-04-13	H_AB	neg	E	8038	0 J	?	ABORTP
VM321842	2012-04-30	GEW	neg	E	8038	0 J	?
VM327982	2012-05-03	H_AB	neg	E	8038	0 J	?	ABORTP
VM454202	2012-06-19	ABT	neg	E	8038	0 J	?	ABORTP
VM454201	2012-06-19	ABT	neg	E	8038	0 J	?	ABORTP
VM453263	2012-06-19	H_GW	neg	E	8038	0 J	?
VM453261	2012-06-19	H_GW	neg	E	8038	0 J	?
VM523860	2012-07-13	SPER	neg	E	8038	0 J	M
VM897459	2012-09-01	H_AB	neg	E	8038	0 J	?
VM657329	2012-09-04	H_AB	neg	E	8038	0 J	?	ABORTP
VM738643	2012-10-04	H_AB	neg	E	8038	0 J	?
VM746517	2012-10-06	H_E	neg	E	8038	0 J	?
VM896902	2012-10-25	H_AB	neg	E	8038	0 M	?
VM507661	2013-01-11	AB	neg	E	8038	0 J	?	ABORTP
VM585487	2013-02-09	SPER	neg	E	8038	0 J	M
VM655254	2013-03-08	H_AB	neg	E	8038	0 J	?	ABORTP
VM896829	2013-03-15	H_AB	neg	E	8038	0 J	?
VM896860	2013-03-28	H_AB	neg	E	8038	0 J	?
VM708423	2013-03-28	AB	neg	E	8038	0 J	?	ABORTP
VM742250	2013-04-11	H_AB	neg	E	8038	0 J	?	ABORTP
VM751147	2013-04-15	GEW	neg	E	8038	0 J	?
VM754136	2013-04-24	H_AB	neg	E	8038	0 J	?	ABORTP
VM798613	2013-05-02	H_AB	neg	E	8038	0 J	?	ABORTP
VM797651	2013-05-02	H_U	neg	E	8038	0 J	?
VM819678	2013-05-10	H_AB	neg	E	8038	0 J	?	ABORTP
VB995753	2013-05-14	AB	neg	E	8038	0 J	?
VB995752	2013-05-14	AB	neg	E	8038	0 J	?
VM335947	2013-06-05	SPER	neg	E	8038	0 J	M	ABORTP
VM311281	2013-06-27	H_AB	neg	E	8038	0 J	?
VM311282	2013-06-27	H_AB	neg	E	8038	0 J	?
VM311302	2013-07-04	H_AB	neg	E	8038	0 J	?	ABORTP
VM435957	2013-07-11	H_AB	neg	E	8038	0 J	?	ABORTP
VM311428	2013-08-22	H_GW	neg	E	8038	0 J	?
VM578183	2013-09-05	H_AB	neg	E	8038	0 J	?
VM311504	2013-09-18	H_AB	neg	E	8038	0 J	?	ABORTP
VM311506	2013-09-19	H_AB	neg	E	8038	0 J	?
VM636222	2013-09-27	H_AB	neg	E	8038	0 J	?	ABORTP
VM640304	2013-09-28	H_AB	neg	E	8038	0 J	?	ABORTP
VM636721	2013-10-07	SPER	neg	E	8038	0 M	M	ABORTP
VM671841	2013-10-11	GW	neg	E	8038	0 J	?
VM702474	2013-10-23	H_AB	neg	E	8038	0 J	?
VM702475	2013-10-23	H_AB	neg	E	8038	0 J	?
VM708157	2013-10-25	GEW	neg	E	8038	0 J	?
VM716074	2013-10-29	H_AB	neg	E	8038	0 J	?
VM720267	2013-10-30	H_E	neg	E	8038	0 J	?
VM744728	2013-11-08	H_AB	neg	E	8038	0 J	?
VM765971	2013-11-15	H_AB	neg	E	8038	0 J	?
VM771006	2013-11-19	GEW	neg	E	8038	0 J	?
VM805010	2013-11-30	SPER	neg	E	8038	0 J	M
VM841756	2013-12-14	H_AB	neg	E	8038	0 J	?
VM849133	2013-12-18	GEW	neg	E	8038	0 J	?
VF108772	2011-02-11	GEW	neg	F	93200	0 J	?
BF138126	2011-03-08	H_AB	neg	F	93200	0 J	?
BF138193	2011-03-10	AB	neg	F	93200	0 J	?	ABORTP
VF113076	2011-03-11	GEW	neg	F	93200	0 J	?
VF115099	2011-03-24	H_AB	neg	F	93200	0 J	?	ABORTP
BF138849	2011-04-01	GEW	neg	F	93200	0 J	?
VF117422	2011-04-08	GEW	neg	F	93200	0 J	?
BF139146	2011-04-12	SPER	neg	F	93200	0 J	M
BF139121	2011-04-12	GEW	neg	F	93200	0 J	?
BF139540	2011-04-28	H_AB	neg	F	93200	0 J	?
BF140142	2011-05-19	H_PU	neg	F	93200	0 J	?
BF140178	2011-05-20	GEW	neg	F	93200	0 J	?
BF140304	2011-05-26	GEW	neg	F	93200	0 J	?
BF140664	2011-06-08	H_AB	neg	F	93200	0 J	?
VF105052	2011-07-13	GEW	neg	F	93200	0 J	?
BF141820	2011-07-19	ABT	neg	F	93200	0 J	?	ABORTP
BF141813	2011-07-19	ABT	neg	F	93200	0 J	?	ABORTP
VF105870	2011-07-20	H_AB	neg	F	93200	0 J	?
BF141989	2011-07-23	ABT	neg	F	93200	0 J	?	ABORTP
BF135125	2011-07-28	AB	neg	F	93200	0 J	?
BF135873	2011-08-24	GEW	neg	F	93200	0 J	?
BF136466	2011-09-13	AVA	neg	F	93200	0 J	W
BF136918	2011-09-24	H_AB	neg	F	93200	0 J	?
BF136902	2011-09-24	H_AB	neg	F	93200	0 J	?
BF137704	2011-10-19	H_AB	neg	F	93200	0 J	?
BF138050	2011-10-29	GEW	neg	F	93200	0 J	?
BF138153	2011-11-04	GEW	neg	F	93200	0 J	?
VF124389	2011-11-18	H_AB	neg	F	93200	0 J	?
VF163304	2011-12-10	GEW	neg	F	93200	0 J	?
BF139358	2011-12-10	H_AB	neg	F	93200	0 J	?
VF164518	2011-12-17	GEW	neg	F	93200	0 J	?
BF139677	2011-12-20	GEW	neg	F	93200	0 J	?
BF140170	2012-01-05	GEW	neg	F	93200	0 J	?
BF140169	2012-01-05	GEW	neg	F	93200	0 J	?
BF140543	2012-01-17	H_AB	neg	F	93200	0 J	?
BF140553	2012-01-18	H_AB	neg	F	93200	0 J	?
BF135125	2012-01-26	H_AB	neg	F	93200	0 J	?
BF135436	2012-02-03	H_AB	neg	F	93200	0 J	?
BF135467	2012-02-04	H_AB	neg	F	93200	0 J	?
BF135764	2012-02-14	H_AB	neg	F	93200	0 J	?
VF108196	2012-03-10	H_AB	neg	F	93200	0 J	?
BF136918	2012-03-22	H_AB	neg	F	93200	0 J	?
BF137561	2012-04-12	H_AB	neg	F	93200	0 J	?
BF137754	2012-04-17	GEW	neg	F	93200	0 J	?
BF137720	2012-04-17	H_AB	neg	F	93200	0 J	?
BF138063	2012-04-26	H_AB	neg	F	93200	0 J	?
BF138622	2012-05-16	GEW	neg	F	93200	0 J	?
VF119870	2012-05-23	H_AB	neg	F	93200	0 J	?
VF119870	2012-05-23	H_E	neg	F	93200	0 J	?
BF138836	2012-05-23	GEW	neg	F	93200	0 J	?
BF138913	2012-05-26	H_AB	neg	F	93200	0 J	?
BF139017	2012-05-31	H_AB	neg	F	93200	0 J	?
BF139313	2012-06-08	H_AB	neg	F	93200	0 J	?
VF123273	2012-06-12	H_AB	neg	F	93200	0 J	?
VF123272	2012-06-12	H_AB	neg	F	93200	0 J	?
BF139455	2012-06-13	GEW	neg	F	93200	0 J	?
BF139735	2012-06-21	H_AB	neg	F	93200	0 J	?
BF139768	2012-06-22	H_AB	neg	F	93200	0 J	?
BF139921	2012-06-28	GEW	neg	F	93200	0 J	?
BF140099	2012-07-05	H_AB	neg	F	93200	0 J	?
VF127602	2012-07-06	GEW	neg	F	93200	0 J	?
VF132439	2012-08-07	H_AB	neg	F	93200	0 J	?
VF132439	2012-08-07	GEW	neg	F	93200	0 J	?
BF141213	2012-08-09	GEW	neg	F	93200	0 J	?
BF141212	2012-08-09	GEW	neg	F	93200	0 J	?
BF141301	2012-08-14	H_AB	neg	F	93200	0 J	?
BF141408	2012-08-18	GEW	neg	F	93200	0 J	?
BF141455	2012-08-21	H_AB	neg	F	93200	0 J	?
VF134501	2012-08-23	GEW	neg	F	93200	0 J	?
BF141608	2012-08-24	GEW	neg	F	93200	0 J	?
BF141606	2012-08-24	H_AB	neg	F	93200	0 J	?
BF135302	2012-09-13	H_AB	neg	F	93200	0 J	?
VF103015	2012-09-14	GEW	neg	F	93200	0 J	?
VF103503	2012-09-18	GEW	neg	F	93200	0 J	?
BF135725	2012-09-26	GEW	neg	F	93200	0 J	?
BF135799	2012-09-27	GEW	neg	F	93200	0 J	?
VF105663	2012-09-29	GEW	pos	F	93200	0 J	?
VF106159	2012-10-03	GEW	neg	F	93200	0 J	?
BF136158	2012-10-06	H_AB	neg	F	93200	0 J	?
BF136274	2012-10-10	H_AB	pos	F	93200	0 J	?
VF108136	2012-10-13	H_E	neg	F	93200	0 J	?
VF108937	2012-10-18	H_AB	neg	F	93200	0 J	?
BF136719	2012-10-23	ABT	neg	F	93200	0 J	?
BF136869	2012-10-25	H_AB	neg	F	93200	0 J	?
BF136919	2012-10-26	H_AB	neg	F	93200	0 J	?
VF110572	2012-10-27	GEW	neg	F	93200	0 J	?
BF137086	2012-10-31	H_AB	neg	F	93200	0 J	?
BF138065	2012-11-27	GEW	neg	F	93200	0 J	?
BF138064	2012-11-27	GEW	neg	F	93200	0 J	?
BF138371	2012-12-05	H_AB	neg	F	93200	0 J	?
VF117368	2012-12-06	GEW	neg	F	93200	0 J	?
BF138527	2012-12-08	GEW	neg	F	93200	0 J	?
BF138538	2012-12-10	H_AB	neg	F	93200	0 J	?
BF138688	2012-12-13	H_AB	neg	F	93200	0 J	?
BF138714	2012-12-14	GEW	neg	F	93200	0 J	?
BF138716	2012-12-14	H_AB	neg	F	93200	0 J	?
BF138973	2012-12-21	GEW	neg	F	93200	0 J	?
VF121380	2013-01-04	H_PU	neg	F	93200	0 J	?
VF121840	2013-01-08	H_E	neg	F	93200	0 J	?
VF121994	2013-01-08	H_AB	neg	F	93200	0 J	?
BF139354	2013-01-08	H_AB	neg	F	93200	0 J	?
VF122753	2013-01-11	H_AB	neg	F	93200	0 J	?
VF123269	2013-01-15	H_E	neg	F	93200	0 J	?
BF139764	2013-01-18	GEW	neg	F	93200	0 J	?
BF140163	2013-01-30	H_AB	neg	F	93200	0 J	?
BF140371	2013-02-05	H_AB	neg	F	93200	0 J	?
BF140370	2013-02-05	H_AB	neg	F	93200	0 J	?
BF140533	2013-02-09	H_AB	neg	F	93200	0 J	?
BF140621	2013-02-13	ABT	neg	F	93200	0 J	?
BF140688	2013-02-14	H_AB	neg	F	93200	0 J	?
BF140687	2013-02-14	H_AB	neg	F	93200	0 J	?
BF140726	2013-02-15	H_AB	neg	F	93200	0 J	?
VF129169	2013-02-18	H_E	neg	F	93200	0 J	?
VF129166	2013-02-18	H_E	neg	F	93200	0 J	?
BF140782	2013-02-18	H_PU	neg	F	93200	0 J	?
BF141043	2013-02-26	H_AB	neg	F	93200	0 J	?
BF141135	2013-02-28	GEW	neg	F	93200	0 J	?
VF132462	2013-03-08	H_E	neg	F	93200	0 J	?
VF132922	2013-03-12	H_AB	neg	F	93200	0 J	?
BF141510	2013-03-13	AB	neg	F	93200	0 J	?
BF141739	2013-03-20	H_AB	neg	F	93200	0 J	?	ABORTP
BF135213	2013-04-04	AVA	neg	F	93200	0 J	W
VF104049	2013-04-17	GEW	neg	F	93200	0 J	?
BF135625	2013-04-17	GEW	neg	F	93200	0 J	?
BF135860	2013-04-24	GEW	neg	F	93200	0 J	?
BF136270	2013-05-07	GEW	neg	F	93200	0 J	?
VF107436	2013-05-10	H_PU	neg	F	94140	?	M
BF136474	2013-05-15	GEW	neg	F	93200	0 J	?
BF136493	2013-05-16	H_AB	neg	F	93200	0 J	?
VF109107	2013-05-18	GEW	neg	F	93200	0 J	?
BF136829	2013-05-25	GEW	neg	F	93200	0 J	?
BF136827	2013-05-25	H_AB	neg	F	93200	0 J	?
BF136931	2013-05-28	H_AB	neg	F	93200	0 J	?
VF110698	2013-05-29	H_AB	neg	F	93200	0 J	?
BF137094	2013-05-31	H_AB	neg	F	93200	0 J	?
BF137296	2013-06-06	GEW	neg	F	93200	0 J	?
BF137364	2013-06-08	H_AB	neg	F	93200	0 J	?
BF137857	2013-06-25	GEW	neg	F	93200	0 J	?
BF138377	2013-07-09	SPER	neg	F	93200	0 J	M
VF118089	2013-07-10	GEW	neg	F	94140	?	?
BF138566	2013-07-15	H_AB	neg	F	93200	0 J	?
BF138663	2013-07-17	GEW	neg	F	93200	0 J	?
VF120327	2013-07-24	GEW	neg	F	94140	?	M
VF121565	2013-08-01	H_AB	neg	F	94140	?	W
BF139200	2013-08-06	H_AB	neg	F	93200	0 J	?
BF139199	2013-08-06	H_AB	neg	F	93200	0 J	?
BF139251	2013-08-07	H_AB	neg	F	93200	0 J	?
BF139250	2013-08-07	H_AB	neg	F	93200	0 J	?
BF139417	2013-08-13	H_AB	neg	F	93200	0 J	?
BF139699	2013-08-23	H_AB	neg	F	93200	0 J	?
BF139698	2013-08-23	H_AB	neg	F	93200	0 J	?
BF139794	2013-08-27	GEW	neg	F	93200	0 J	?
BF140025	2013-09-03	GEW	neg	F	93200	0 J	?
VF127769	2013-09-13	H_AB	neg	F	94140	?	W
BF140434	2013-09-14	H_AB	neg	F	93200	0 J	?
BF140602	2013-09-19	H_AB	neg	F	93200	0 J	?
BF140644	2013-09-20	GEW	neg	F	93200	0 J	?
BF140708	2013-09-21	GEW	neg	F	93200	0 J	?
BF140688	2013-09-21	H_AB	neg	F	93200	0 J	?
VF129934	2013-09-26	GEW	neg	F	94140	?	W
BF141038	2013-10-02	GEW	neg	F	93200	0 J	?
BF140998	2013-10-02	H_AB	neg	F	93200	0 J	?
VF131630	2013-10-07	H_AB	neg	F	94140	?	W
BF141317	2013-10-10	H_AB	neg	F	93200	0 J	?
BF141485	2013-10-15	GEW	neg	F	93200	0 J	?
BF141552	2013-10-16	H_AB	neg	F	93200	0 J	?
BF141744	2013-10-22	GEW	neg	F	93200	0 J	?
VF134716	2013-10-24	H_E	neg	F	94140	?	W
BF141829	2013-10-24	GEW	neg	F	93200	0 J	?
BF141920	2013-10-25	H_AB	neg	F	93200	0 J	?
VF100480	2013-10-29	GEW	neg	F	94140	?	?
VF101147	2013-11-02	H_E	neg	F	94140	?	W
BF135800	2013-11-20	GEW	neg	F	93200	0 J	?
BF135765	2013-11-20	H_AB	neg	F	93200	0 J	?
VF107692	2013-12-10	H_PU	neg	F	94140	?	M
BF137113	2013-12-27	H_AB	neg	F	93200	0 J	?
VF110558	2013-12-30	H_AB	neg	F	94140	?	W
VM434738	2012-06-12	GEW	neg	HU	1038	3 J	M
VM482827	2013-07-30	H_AB	neg	HU	1038	3 J	W	ABORTP
VB985005	2011-08-04	ACE	neg	I	22012	7 J	W	ABORTP
VB986494	2011-08-11	ACE	neg	I	22012	2 J	W	ABORTP
VB986493	2011-08-11	SPER	neg	I	22012	7 J	M	ABORTP
VB987203	2011-08-13	ACE	neg	I	22012	3 J	W	ABORTP
VM836377	2011-08-17	H_E	neg	I	33035	5 J	W
VB988002	2011-08-18	APE	neg	I	22012	1 J	M	ABORTP
VM842759	2011-08-19	H_AB	neg	I	9042	6 J	W
VM897413	2011-08-31	H_AB	neg	I	22012	4 J	W	ABORTP
VM897412	2011-08-31	H_AB	neg	I	22012	6 J	W	ABORTP
VB991294	2011-09-02	ACE	neg	I	22012	3 J	W	ABORTP
VB992306	2011-09-07	ACE	neg	I	22012	3 J	W	ABORTP
VB992305	2011-09-07	ACE	neg	I	22012	7 J	W	ABORTP
VB994064	2011-09-15	APR	neg	I	22012	0 J	M	ABORTP
VB995136	2011-09-20	ACE	neg	I	22012	3 J	W	ABORTP
VB995422	2011-09-21	ABT	neg	I	22012	3 J	W	ABORTP
VM896044	2011-10-26	H_L	neg	I	20025	1 J	W
VM896043	2011-10-26	H_L	neg	I	20025	1 J	M
VM438582	2011-10-27	H_AB	neg	I	43039	1 J	W	ABORTP
VM896427	2011-11-16	H_L	neg	I	20025	8 J	M
VM896595	2011-11-23	H_L	neg	I	20025	8 J	M
VM896687	2011-11-26	H_L	neg	I	20025	3 J	W
VM896753	2011-11-30	H_L	neg	I	20025	9 J	M
VM543582	2011-12-08	H_E	neg	I	20025	1 J	W
VB966479	2011-12-20	AVA	neg	I	22012	3 J	W	ABORTP
VB968057	2011-12-28	AVA	neg	I	22012	0 J	W	ABORTP
VM630988	2012-01-14	H_AB	neg	I	17014	2 J	M
VM894553	2012-01-20	H_L	neg	I	20025	8 J	M
VM680976	2012-02-03	H_E	neg	I	92100	2 J	W
VM680977	2012-02-03	H_E	neg	I	92100	3 J	M
VM692785	2012-02-08	H_E	neg	I	46031	2 J	M
VB980386	2012-02-21	ACE	neg	I	22012	0 J	W	ABORTP
VB981140	2012-02-23	AVA	neg	I	39050	3 J	W	ABORTP
VB984355	2012-03-07	APR	neg	I	39050	3 J	M	ABORTP
VB984855	2012-03-08	ABT	neg	I	24062	3 J	W	ABORTP
VB988693	2012-03-22	AUT	neg	I	22012	4 J	W	ABORTP
VB949534	2012-05-08	AVA	neg	I	20025	2 J	W	ABORTP
VB956816	2012-06-06	ABT	neg	I	10139	19 J	W	ABORTP
VB962076	2012-06-27	ABT	neg	I	22012	0 J	?	ABORTP
VB963920	2012-07-05	ABT	neg	I	22012	8 J	M	ABORTP
VM557825	2012-07-26	H_E	neg	I	1016	2 J	M
VB977750	2012-09-01	ACE	neg	I	22012	7 J	W	ABORTP
VM751095	2012-10-09	H_E	neg	I	30015	2 J	M
VM512993	2013-01-12	GEW	neg	I	47521	5 J	W
VM576841	2013-02-06	H_E	neg	I	10153	0 J	?
VB973166	2013-02-16	ACE	neg	I	22012	0 J	W	ABORTP
VB979570	2013-03-13	H_AB	neg	I	22012	5 J	W	ABORTP
VM856478	2013-05-23	H_AB	neg	I	15069	0 J	W
VM433993	2013-07-10	H_AB	neg	I	28053	0 J	M
VB967153	2013-07-12	ABT	neg	I	89048	3 J	?	ABORTP
VM440146	2013-07-12	H_S	pos	I	55049	9 J	W
VM487030	2013-07-31	H_U	neg	I	20020	1 J	M
VB973154	2013-08-06	AB	neg	I	22012	2 J	W	ABORTP
VM513415	2013-08-10	H_AB	neg	I	51011	0 J	W
VB977142	2013-08-22	ACE	neg	I	22012	8 J	W	ABORTP
VB977678	2013-08-24	ACE	neg	I	22012	4 J	W	ABORTP
VM309418	2013-09-03	H_KM	neg	I	63074	3 J	W
VB994936	2013-10-30	ABT	neg	I	22012	3 J	W	ABORTP
VM451391	2012-06-19	H_AB	neg	L	4760	2 J	W	ABORTP
VM546187	2012-07-21	H_E	neg	L	9176	4 J	M
VM896950	2012-11-12	H_AB	neg	NL	7871	2 J	W	ABORTP
VB984791	2013-04-04	SPER	neg	NL	9207	0 M	M	ABORTP
VB986166	2013-09-26	H_AB	neg	NL	5731	2 J	?	ABORTP
VM383687	2011-02-19	H_AB	neg	PL	2495	0 J	M
VM433220	2011-03-11	H_AB	neg	PL	62200	4 J	M	ABORTP
HI261446	2011-11-19	H_GW	neg	PL	5800	7 J	M
VM505727	2011-11-23	H_AB	neg	PL	10686	1 J	W	ABORTP
VM565111	2011-12-16	H_AB	neg	PL	50366	3 J	W
VM605143	2012-01-05	H_AB	neg	PL	30085	5 J	W	ABORTP
VM644506	2012-01-20	H_AB	neg	PL	3982	3 J	W
VB978460	2012-02-11	ABT	neg	PL	22425	0 J	?	ABORTP
VB979467	2012-02-16	H_AB	neg	PL	86300	3 J	W	ABORTP
VB982856	2012-03-01	ABT	neg	PL	91438	3 J	M	ABORTP
VM752329	2012-03-02	H_AB	neg	PL	61255	5 J	W	ABORTP
VB984719	2012-03-08	ABT	neg	PL	28100	2 J	W	ABORTP
VB988292	2012-03-21	GEW	neg	PL	10077	8 J	W	ABORTP
VM897160	2012-04-04	H_AB	neg	PL	21060	0 M	M	ABORTP
VB992555	2012-04-05	ABT	neg	PL	32400	3 J	W	ABORTP
VM850211	2012-04-07	GEW	neg	PL	40748	4 T	M	ABORTP
VB994567	2012-04-16	ABT	neg	PL	95100	5 J	W	ABORTP
VM311355	2012-04-25	H_AB	neg	PL	21060	0 J	W	ABORTP
VM311348	2012-04-25	H_AB	neg	PL	21060	0 J	W	ABORTP
VM336396	2012-05-05	H_AB	neg	PL	21060	0 J	W	ABORTP
VB950097	2012-05-10	ABT	neg	PL	26600	6 J	W	ABORTP
VB950096	2012-05-10	ABT	neg	PL	26600	6 J	M	ABORTP
VB953340	2012-05-23	ABT	neg	PL	86300	4 J	W	ABORTP
VM405848	2012-06-01	H_AB	neg	PL	21060	0 J	W	ABORTP
VB957224	2012-06-08	ABT	neg	PL	76200	2 J	M	ABORTP
VB960286	2012-06-20	ABT	neg	PL	10077	7 J	W	ABORTP
VB961271	2012-06-23	ABT	neg	PL	45221	0 J	W	ABORTP
VM476640	2012-06-27	H_AB	neg	PL	76200	2 J	M	ABORTP
VM476641	2012-06-27	H_AB	neg	PL	76200	5 J	M	ABORTP
VM897958	2012-07-05	H_AB	neg	PL	21060	0 J	W	ABORTP
VM516380	2012-07-11	H_AB	neg	PL	76200	4 J	W	ABORTP
VB967463	2012-07-19	ABT	neg	PL	10077	7 J	W	ABORTP
VB968480	2012-07-24	GEW	neg	PL	41506	1 J	W	ABORTP
VB971242	2012-08-04	ABT	neg	PL	61255	1 J	W	ABORTP
VB971992	2012-08-08	ABT	neg	PL	40453	4 J	W	ABORTP
VB972209	2012-08-09	H_AB	neg	PL	26600	2 J	?	ABORTP
VB972208	2012-08-09	H_AB	neg	PL	26600	3 J	W	ABORTP
VB972207	2012-08-09	H_AB	neg	PL	26600	8 J	W	ABORTP
VB972206	2012-08-09	H_AB	neg	PL	26600	2 J	W	ABORTP
VB972205	2012-08-09	H_AB	neg	PL	26600	2 J	W	ABORTP
VM664082	2012-09-06	H_AB	neg	PL	32400	4 J	W	ABORTP
VB981325	2012-09-18	AVA	neg	PL	83000	0 J	W	ABORTP
VM760940	2012-10-16	H_AB	neg	PL	86300	2 M	W	ABORTP
VB988448	2012-10-16	ABT	neg	PL	61255	3 J	W	ABORTP
VB988447	2012-10-16	ABT	neg	PL	61255	3 J	W	ABORTP
VB996301	2012-11-16	ABT	neg	PL	76200	9 J	W	ABORTP
VB998938	2012-11-28	ABT	neg	PL	76200	7 J	W	ABORTP
VM491530	2013-01-05	H_AB	neg	PL	72002	4 J	W	ABORTP
VM500752	2013-01-09	H_AB	neg	PL	78200	0 J	?	ABORTP
VB975643	2013-02-27	H_AB	neg	PL	32650	4 J	W	ABORTP
VM648636	2013-03-06	H_AB	neg	PL	70830	3 J	W	ABORTP
VB981545	2013-03-20	ABT	neg	PL	5402	4 J	W	ABORTP
VM709398	2013-03-28	ABT	neg	PL	62095	0 J	W	ABORTP
VM709365	2013-03-28	ABT	neg	PL	62095	1 J	M	ABORTP
VB989839	2013-04-20	ABT	neg	PL	42218	5 J	W	ABORTP
VB993789	2013-05-06	ABT	neg	PL	30318	4 J	W	ABORTP
VM311206	2013-05-29	H_AB	neg	PL	10077	6 J	W	ABORTP
VB964570	2013-07-03	ABT	neg	PL	40453	6 J	W	ABORTP
VB964569	2013-07-03	ABT	neg	PL	26600	0 J	W	ABORTP
VB964568	2013-07-03	ABT	neg	PL	26600	0 J	W	ABORTP
VB965101	2013-07-04	ABT	neg	PL	65943	3 J	W	ABORTP
VM455911	2013-07-18	GEW	neg	PL	85210	8 M	M	ABORTP
VM458244	2013-07-19	H_AB	neg	PL	72002	6 J	M	ABORTP
VM458245	2013-07-19	H_AB	neg	PL	72002	2 J	M	ABORTP
VB973022	2013-08-06	ABT	neg	PL	35083	1 J	W	ABORTP
VM521664	2013-08-14	H_AB	neg	PL	87100	6 J	W	ABORTP
VB975039	2013-08-14	ABT	neg	PL	42310	4 J	M	ABORTP
VB975383	2013-08-15	GEW	neg	PL	45313	5 J	?	ABORTP
VB976282	2013-08-20	H_AB	neg	PL	41800	3 J	W	ABORTP
VB980257	2013-09-04	ABT	neg	PL	87100	2 J	W	ABORTP
VB982203	2013-09-11	GEW	neg	PL	26600	0 J	?	ABORTP
VB983478	2013-09-17	ABT	neg	PL	34300	3 J	M	ABORTP
VB985028	2013-09-21	ABT	neg	PL	10077	4 J	W	ABORTP
VB985763	2013-09-25	H_AB	neg	PL	87100	1 J	W	ABORTP
VB986105	2013-09-26	H_AB	neg	PL	11700	4 J	M	ABORTP
VM640374	2013-09-28	ABT	neg	PL	80761	0 J	M
VB988914	2013-10-08	AB	neg	PL	21060	0 J	W	ABORTP
VB990032	2013-10-11	AB	neg	PL	63400	5 J	?	ABORTP
VB993737	2013-10-25	ABT	neg	PL	73110	4 J	W	ABORTP
VM738062	2013-11-06	H_AB	neg	PL	66100	7 J	W	ABORTP
VM636811	2013-11-09	H_AB	neg	PL	72002	7 J	W	ABORTP
VB999337	2013-11-16	ABT	neg	PL	43600	3 J	W	ABORTP
VB956909	2013-11-22	AB	neg	PL	10237	5 J	?	ABORTP
VM793808	2013-11-27	H_AB	neg	PL	76270	0 J	W	ABORTP
VM636892	2013-12-02	AB	neg	PL	42215	5 J	W	ABORTP
VB963989	2013-12-20	ABT	neg	PL	97400	3 J	M	ABORTP
VM724354	2013-04-05	T_AB	neg	SE	63222	0 J	?
VB956120	2013-11-20	H_AB	neg	SI	2000	3 J	W	ABORTP
