# Supplementary material for: Canine Brucellosis: Insights Into the Epidemiologic Situation in Europe
Source: Front Vet Sci. 2019 May 31;6:151. doi: 10.3389/fvets.2019.00151 (PMC6554662; doi:10.3389/fvets.2019.00151)
Supplement: Supplementary Table S3 — Laboratory data: Serology 2011-2013. [file Table_3.xlsx]

## Sheet: S3 Table
Laboratory number	Date of examination	Material	Result	Country of origin	Post code	Age	Sex	Profile
VM583840	2011-05-10	H_V	<50	A	4020	10 J	M	BRULA
VM727939	2011-07-05	H_S	neg	A	5020	0 J	?	BRULA
VM746351	2011-07-12	H_S	neg	A	2361	1 J	W	BRULA
VM801633	2011-08-03	H_S	neg	A	6890	0 J	W	BRULA
VM809703	2011-08-05	H_S	neg	A	2100	3 J	W	BRULA
VM809704	2011-08-05	H_S	neg	A	2100	4 J	W	BRULA
VM876244	2011-09-02	H_S	neg	A	2100	4 J	W	BRULA
VM876243	2011-09-02	H_S	neg	A	2100	3 J	?	BRULA
VM404931	2011-10-13	H_S	neg	A	1200	11 M	W	EXSA
VM415168	2011-10-18	H_S	neg	A	1200	6 J	M	EXSA
VM432847	2011-10-25	H_S	neg	A	1200	11 M	W	EXSA
VM469693	2011-11-09	H_V	neg	A	2460	5 J	W	EXAU
VM469694	2011-11-09	H_V	neg	A	2460	5 J	W	EXAU
VM469696	2011-11-09	H_V	neg	A	2460	0 J	?	EXAU
VM469697	2011-11-09	H_V	neg	A	2460	0 J	?	EXAU
VM554826	2011-12-13	H_S	neg	A	3002	3 T	M	EXNS
VM554825	2011-12-13	H_S	neg	A	3002	7 J	W	EXNS
VM649568	2012-01-21	H_S	neg	A	3002	3 J	W	EXNS
VM649569	2012-01-21	H_S	neg	A	3002	7 J	M	EXNS
VM446461	2012-06-15	H_V	neg	A	1190	4 J	W	BRULA
VM540303	2012-07-19	H_S	neg	A	1190	2 J	M	BRULA
VM609229	2012-08-15	H_V	neg	A	2564	8 M	M	EXAU
VM633679	2012-08-25	H_V	neg	A	4470	3 J	?	EXAU
VM633680	2012-08-25	H_V	neg	A	4470	3 J	?	EXAU
VM741102	2012-10-05	H_S	50	A	9330	11 J	M	BRULA
VM755313	2012-10-10	H_S	neg	A	7210	2 J	W	BRULA
VM319316	2012-10-24	H_S	neg	A	1200	6 J	M	EXSA
VM340501	2012-11-01	H_V	neg	A	2460	6 J	W	EXAU
VM340502	2012-11-01	H_V	neg	A	2460	6 J	W	EXAU
VM340503	2012-11-01	H_V	neg	A	2460	3 J	M	EXAU
VM340504	2012-11-01	H_V	neg	A	2460	3 J	W	EXAU
VM353858	2012-11-07	H_S	neg	A	1200	1 J	W	EXSA
VM422680	2012-12-04	H_V	neg	A	3542	4 J	W	BRULA
VM427965	2012-12-05	H_S	neg	A	1200	2 J	W	EXSA
VM451067	2012-12-14	H_S	neg	A	1130	1 J	?	EXSA
VM451045	2012-12-14	H_V	>= 100	A	2460	2 T	W	EXAU
VM451044	2012-12-14	H_V	>= 100	A	2460	3 J	M	EXAU
VM451043	2012-12-14	H_V	>= 100	A	2460	6 J	?	EXAU
VM451042	2012-12-14	H_V	>= 100	A	2460	6 J	?	EXAU
VM449503	2012-12-14	H_S	>= 100	A	7531	5 J	M	EXSA
VM513114	2013-01-12	H_V	neg	A	2460	4 J	W	EXAU
VM513115	2013-01-12	H_V	neg	A	2460	4 J	W	EXAU
VM513116	2013-01-12	H_V	neg	A	2460	3 J	W	EXAU
VM513117	2013-01-12	H_V	neg	A	2460	2 J	M	EXAU
VM513110	2013-01-12	H_V	neg	A	2460	2 J	W	EXAU
VM513111	2013-01-12	H_V	neg	A	2460	2 J	W	EXAU
VM513113	2013-01-12	H_V	>= 100	A	2460	1 J	W	EXAU
VM730082	2013-04-06	H_V	neg	A	1190	2 J	W	BRULA
VM391316	2013-06-25	H_S	neg	A	1210	4 J	W	EXSA
VM506856	2013-08-08	H_S	neg	A	1020	2 J	W	BRULA
VM583204	2013-09-06	H_V	neg	A	2460	1 J	M	EXAU
VM583202	2013-09-06	H_V	neg	A	2460	1 J	W	EXAU
VM586429	2013-09-07	H_S	50	A	7100	11 J	M	BRULA
VM609471	2013-09-17	H_S	neg	A	7210	10 J	M	BRULA
VM645700	2013-10-01	H_S	neg	A	8020	2 J	W	BRULA
VM728207	2013-11-01	H_S	neg	A	1200	7 J	M	EXSA
VM754606	2013-11-12	H_S	neg	A	1200	2 J	?	EXSA
VM822534	2013-12-07	H_S	neg	A	2020	7 J	M	BRULA
VM862371	2013-12-24	H_S	neg	A	7531	6 J	M	EXSA
VM795990	2011-08-01	H_S	neg	AE	Abu Dhabi	6 J	M	BRULA
VM795989	2011-08-01	H_S	neg	AE	Abu Dhabi	3 J	W	BRULA
VM854263	2011-08-24	H_S	neg	AE	Abu Dhabi	6 J	M	BRULA
VM390014	2011-10-07	H_S	neg	AE	Abu Dhabi	8 J	W	BRULA
VM425827	2011-10-21	H_S	neg	AE	Abu Dhabi	3 J	M	BRULA
VM451650	2011-11-02	H_S	neg	AE	Abu Dhabi	2 J	W	BRULA
VM451651	2011-11-02	H_S	neg	AE	Abu Dhabi	5 J	M	BRULA
VM451652	2011-11-02	H_S	neg	AE	Abu Dhabi	1 J	W	BRULA
VM551571	2011-12-12	H_S	neg	AE	Abu Dhabi	2 J	M	BRULA
VM728753	2012-02-22	H_S	neg	AE	Abu Dhabi	9 M	M	BRULA
VM728754	2012-02-22	H_S	neg	AE	Abu Dhabi	6 J	W	BRULA
VM855928	2012-04-11	H_S	neg	AE	Abu Dhabi	12 J	W	BRULA
VM711885	2012-09-24	H_S	>= 100	AE	Abu Dhabi	3 J	W	BRULA
VM726713	2012-09-28	H_S	>= 100	AE	Abu Dhabi	9 J	M	BRULA
VM354492	2012-11-07	H_S	neg	AE	Abu Dhabi	5 J	W	BRULA
VM373322	2012-11-14	H_S	neg	AE	Abu Dhabi	5 J	W	BRULA
VM391931	2012-11-21	H_V	neg	AE	Abu Dhabi	1 J	W	BRULA
VM395137	2012-11-22	H_S	neg	AE	Abu Dhabi	4 J	M	BRULA
VM395125	2012-11-22	H_S	neg	AE	Abu Dhabi	7 J	M	BRULA
VM500297	2013-01-09	H_S	neg	AE	Abu Dhabi	1 J	?	BRULA
VM500298	2013-01-09	H_S	neg	AE	Abu Dhabi	1 J	?	BRULA
VM521598	2013-01-16	H_S	neg	AE	Abu Dhabi	3 J	?	EXAU
VM564245	2013-02-01	H_S	neg	AE	Abu Dhabi	2 J	?	EXAU
VM612740	2013-02-20	H_S	neg	AE	Abu Dhabi	3 J	?	EXAU
VM619535	2013-02-22	H_S	neg	AE	Abu Dhabi	5 J	?	EXAU
VM698375	2013-03-25	H_S	>= 100	AE	Abu Dhabi	6 J	?	EXAU
VM713097	2013-04-02	H_S	neg	AE	Abu Dhabi	6 J	?	EXAU
VM730875	2013-04-08	H_S	>= 100	AE	Abu Dhabi	6 J	?	EXAU
VM747262	2013-04-12	H_S	neg	AE	Abu Dhabi	4 J	?	EXAU
VM462740	2013-07-20	H_S	neg	AE	Abu Dhabi	2 J	?	EXNS
VM734740	2013-11-05	H_S	neg	AE	Abu Dhabi	3 J	?	BRULA
VM774141	2013-11-19	H_S	neg	AE	Abu Dhabi	3 T	?	BRULA
VM773899	2013-11-19	H_S	neg	AE	Abu Dhabi	1 J	?	BRULA
VM341295	2011-02-03	H_V	neg	BE	3945	4 J	W	BRULA
VM341296	2011-02-03	H_V	neg	BE	3945	4 J	M	BRULA
VM341297	2011-02-03	H_V	neg	BE	3945	3 J	W	BRULA
VM671603	2011-06-11	H_V	neg	BE	1547	7 J	W	BRULA
VM728403	2011-07-05	H_V	neg	BE	2800	7 J	M	BRULA
VM759706	2011-07-16	H_S	neg	BE	2200	0 J	?	BRULA
VM342140	2011-09-19	H_V	neg	BE	2800	1 J	M	BRULA
VM425733	2011-10-21	H_V	neg	BE	3130	3 J	?	EXSA
VM425732	2011-10-21	H_V	neg	BE	3130	7 J	?	EXSA
VM449837	2011-11-01	H_V	neg	BE	2200	8 J	W	EXSA
VM488571	2011-11-16	H_S	neg	BE	2200	2 M	?	EXSA
VM611636	2012-01-09	H_V	neg	BE	2275	2 M	?	BRULA
VM611637	2012-01-09	H_V	neg	BE	2275	2 M	M	BRULA
VM619757	2012-01-11	H_V	neg	BE	3945	5 J	M	BRULA
VM888173	2012-04-21	H_V	neg	BE	8460	7 M	W	EXSA
VM311045	2012-04-25	H_S	neg	BE	7850	3 J	W	EXAU
VM318174	2012-04-27	H_S	100	BE	1547	11 J	W	EXAU
VM326424	2012-05-02	H_V	neg	BE	2800	2 J	W	EXSA
VM426682	2012-06-08	H_S	neg	BE	2200	2 M	M	EXSA
VM501494	2012-07-05	H_V	neg	BE	8460	1 M	?	EXSA
VM512737	2012-07-10	H_S	neg	BE	2200	0 J	M	BRULA
VM552209	2012-07-24	H_V	neg	BE	2860	2 M	M	EXSA
VM593970	2012-08-09	H_V	neg	BE	3945	6 J	W	EXAU
VM649482	2012-08-31	H_V	neg	BE	1410	7 J	W	EXSA
VM658516	2012-09-04	H_S	neg	BE	8210	2 J	M	EXNS
VM721351	2012-09-27	H_V	>= 100	BE	1560	8 J	M	EXNS
VM721335	2012-09-27	H_V	>= 100	BE	1560	13 J	W	EXNS
VM336548	2012-10-31	H_S	neg	BE	2200	0 J	?	BRULA
VM454518	2012-12-17	H_S	neg	BE	2200	0 J	?	BRULA
VM481784	2013-01-03	H_S	neg	BE	2200	2 J	?	EXSA
VM492058	2013-01-05	H_V	neg	BE	2275	2 M	M	EXSA
VM496395	2013-01-08	H_S	neg	BE	2200	1 J	?	EXSA
VM496396	2013-01-08	H_S	neg	BE	2200	4 M	?	EXSA
VM539881	2013-01-23	H_S	neg	BE	3945	7 M	M	EXSA
VM573450	2013-02-05	H_V	neg	BE	9991	3 J	M	EXNS
VM587111	2013-02-11	H_V	neg	BE	9991	6 J	W	EXSA
VM401735	2013-06-28	H_S	>= 100	BE	7850	11 J	M	EXSA
VM401736	2013-06-28	H_S	>= 100	BE	7850	6 J	?	EXSA
VM401737	2013-06-28	H_S	>= 100	BE	7850	1 J	?	EXSA
VM418309	2013-07-04	H_V	neg	BE	2200	2 J	?	EXSA
VM524313	2013-08-15	H_V	neg	BE	6800	0 J	?	EXSA
VM524314	2013-08-15	H_V	neg	BE	6800	7 J	W	EXSA
VM568353	2013-09-02	H_S	neg	BE	2200	8 M	?	EXAU
VM571457	2013-09-03	H_S	neg	BE	2200	0 J	?	BRULA
VM571458	2013-09-03	H_S	neg	BE	2200	0 J	?	BRULA
VM765635	2013-11-15	H_S	neg	BE	7850	7 J	W	EXSA
VM780195	2013-11-21	H_S	neg	BE	2200	3 J	M	BRULA
VM780197	2013-11-21	H_S	neg	BE	2200	3 J	W	BRULA
VM791340	2013-11-26	H_S	neg	BE	2200	2 J	M	BRULA
VM396287	2011-10-11	H_S	neg	CH	8806	0 J	?	EXSA
VM665261	2012-09-06	H_S	neg	CH	8806	6 J	?	BRULA
VM719429	2012-09-26	H_S	>= 100	CH	8806	0 J	?	EXSA
VM359664	2012-11-09	H_S	neg	CH	8806	0 J	?	BRULA
VM446773	2012-12-13	H_S	neg	CH	8806	3 J	M	BRULA
VM461367	2012-12-19	H_S	neg	CH	8806	0 J	M	BRULA
VM467725	2012-12-21	H_S	neg	CH	8806	0 J	?	BRULA
VM467764	2012-12-21	H_S	>= 100	CH	8806	5 J	W	EXAU
VM473699	2012-12-28	H_S	neg	CH	8806	0 J	?	BRULA
VM486396	2013-01-04	H_S	neg	CH	8806	0 J	M	BRULA
VM491472	2013-01-05	H_S	>= 100	CH	8806	0 J	?	BRULA
VM490936	2013-01-05	H_S	neg	CH	8806	0 J	?	EXSA
VM490962	2013-01-05	H_S	neg	CH	8806	0 J	?	BRULA
VM534456	2013-01-22	H_S	neg	CH	8806	0 J	?	BRULA
VM562645	2013-02-01	H_S	neg	CH	8806	0 J	?	BRULA
VM581397	2013-02-08	H_S	neg	CH	8806	0 J	?	BRULA
VM581391	2013-02-08	H_S	neg	CH	8806	0 J	?	BRULA
VM603101	2013-02-16	H_S	neg	CH	8806	0 J	?	BRULA
VM621639	2013-02-23	H_S	neg	CH	8806	0 J	?	BRULA
VM643814	2013-03-05	H_S	neg	CH	8806	8 J	W	BRULA
VM643815	2013-03-05	H_S	neg	CH	8806	8 J	M	BRULA
VM643816	2013-03-05	H_S	neg	CH	8806	6 J	M	BRULA
VM667949	2013-03-13	H_S	neg	CH	8806	0 J	?	BRULA
VM671693	2013-03-14	H_S	neg	CH	8806	0 J	?	BRULA
VM714882	2013-04-03	H_S	neg	CH	8806	0 J	?	BRULA
VM722200	2013-04-04	H_S	neg	CH	8806	0 J	?	BRULA
VM724181	2013-04-05	H_S	neg	CH	8806	0 J	?	BRULA
VM728264	2013-04-06	H_S	neg	CH	8806	0 J	?	BRULA
VM758916	2013-04-17	H_S	neg	CH	8806	0 J	?	BRULA
VM795008	2013-04-30	H_S	neg	CH	8806	0 J	?	BRULA
VM795045	2013-04-30	H_S	neg	CH	8806	0 J	?	EXSA
VM814670	2013-05-07	H_S	neg	CH	8806	0 J	M	BRULA
VM814675	2013-05-07	H_S	neg	CH	8806	0 J	M	BRULA
VM814679	2013-05-07	H_S	neg	CH	8806	0 J	M	BRULA
VM819433	2013-05-10	H_S	neg	CH	8806	0 J	M	BRULA
VM841834	2013-05-17	H_S	neg	CH	8806	0 J	?	EXSA
VM841836	2013-05-17	H_S	neg	CH	8806	0 J	?	EXSA
VM855169	2013-05-23	H_S	neg	CH	8806	0 J	M	BRULA
VM863317	2013-05-25	H_S	neg	CH	8806	0 J	W	BRULA
VM314131	2013-05-28	H_S	neg	CH	8806	0 J	?	BRULA
VM313839	2013-05-28	H_S	neg	CH	8806	0 J	?	BRULA
VM375055	2013-06-19	H_S	neg	CH	8806	0 J	?	EXSA
VM375056	2013-06-19	H_S	neg	CH	8806	0 J	?	EXSA
VM378314	2013-06-20	H_S	50	CH	8806	0 J	M	BRULA
VM394175	2013-06-26	H_S	neg	CH	8806	0 J	?	BRULA
VM393735	2013-06-26	H_S	>= 100	CH	8806	4 J	?	EXAU
VM408806	2013-07-02	H_S	neg	CH	8806	0 J	W	BRULA
VM420187	2013-07-05	H_S	neg	CH	8806	0 J	?	BRULA
VM437680	2013-07-11	H_S	neg	CH	8806	0 J	M	EXSA
VM448147	2013-07-16	H_S	neg	CH	8806	0 J	?	BRULA
VM448148	2013-07-16	H_S	neg	CH	8806	0 J	?	BRULA
VM501989	2013-08-07	H_S	<50	CH	8806	0 J	?	BRULA
VM501999	2013-08-07	H_S	<50	CH	8806	0 J	W	BRULA
VM501994	2013-08-07	H_S	<50	CH	8806	0 J	?	EXAU
VM501993	2013-08-07	H_S	<50	CH	8806	0 J	?	EXAU
VM512630	2013-08-10	H_S	neg	CH	8806	0 J	M	BRULA
VM515763	2013-08-13	H_S	neg	CH	8806	0 J	M	BRULA
VM586250	2013-09-07	H_S	neg	CH	8806	0 J	?	BRULA
VM612387	2013-09-18	H_S	neg	CH	8806	0 J	?	BRULA
VM630171	2013-09-25	H_S	neg	CH	8806	0 J	?	BRULA
VM630172	2013-09-25	H_S	neg	CH	8806	0 J	?	BRULA
VM636187	2013-09-27	H_S	>= 100	CH	8806	0 J	?	EXSA
VM636184	2013-09-27	H_S	>= 100	CH	8806	0 J	?	EXSA
VM664204	2013-10-09	H_S	neg	CH	8806	0 J	?	EXSA
VM667800	2013-10-10	H_S	neg	CH	8806	0 J	?	BRULA
VM667774	2013-10-10	H_S	neg	CH	8806	0 J	?	BRULA
VM668137	2013-10-10	H_S	neg	CH	8806	0 J	?	EXSA
VM686130	2013-10-17	H_S	neg	CH	8806	0 J	?	EXAU
VM693236	2013-10-19	H_S	neg	CH	8806	0 J	?	BRULA
VM705162	2013-10-24	H_S	neg	CH	8806	0 J	?	BRULA
VM712431	2013-10-26	H_S	neg	CH	8806	0 J	?	BRULA
VM723728	2013-10-31	H_S	neg	CH	8806	0 J	?	BRULA
VM736653	2013-11-06	H_S	neg	CH	8806	0 J	?	EXSA
VM736654	2013-11-06	H_S	neg	CH	8806	0 J	?	EXSA
VM744567	2013-11-08	H_S	neg	CH	8806	0 J	?	BRULA
VM748974	2013-11-09	H_S	50	CH	8806	0 J	?	EXSA
VM767842	2013-11-16	H_S	400	CH	8806	0 J	M	EXNS
VM779051	2013-11-21	H_S	neg	CH	8806	12 J	?	BRULA
VM779052	2013-11-21	H_S	neg	CH	8806	5 J	?	BRULA
VM794147	2013-11-27	H_S	neg	CH	8806	11 J	M	EXSA
VM803869	2013-11-30	H_S	neg	CH	8806	0 J	?	BRULA
VM808737	2013-12-03	H_S	neg	CH	8806	0 J	?	BRULA
VM816021	2013-12-05	H_S	neg	CH	8806	0 J	W	BRULA
VM818764	2013-12-06	H_S	neg	CH	8806	0 M	M	BRULA
VM855854	2013-12-20	H_S	neg	CH	8806	0 J	?	BRULA
VM393667	2011-02-24	H_S	neg	CZ	66431	2 J	M	BRULA
VM644501	2011-06-01	H_V	neg	CZ	27202	0 J	?	BRULA
VM397466	2011-10-11	H_S	neg	CZ	50004	1 J	M	EXAU
VM690009	2012-02-07	H_S	neg	CZ	16300	3 J	W	BRULA
VM520160	2012-07-12	H_S	neg	CZ	16500	2 J	W	BRULA
VM662038	2012-09-05	H_S	neg	CZ	16300	8 J	W	BRULA
VM332414	2013-06-04	H_S	neg	CZ	16300	3 J	W	BRULA
VM612734	2013-09-18	H_S	neg	CZ	16300	4 J	W	BRULA
VM838392	2011-01-04	H_S	neg	D	21714	2 J	M	BRULA
VM841738	2011-01-05	H_S	neg	D	10439	1 J	W	BRULA
VM841683	2011-01-05	H_S	neg	D	10439	2 J	M	BRULA
VM854297	2011-01-11	H_S	neg	D	12685	2 M	W	BRULA
VM861517	2011-01-13	H_S	neg	D	10437	4 J	W	BRULA
VM864681	2011-01-14	H_V	neg	D	84130	3 J	M	BRULA
VM866624	2011-01-15	H_S	neg	D	85276	9 J	M	BRULA
VM888976	2011-01-25	H_S	neg	D	26655	0 J	W	BRULA
VM888950	2011-01-25	H_V	neg	D	65623	0 J	?	BRULA
VM888949	2011-01-25	H_V	neg	D	65623	0 J	?	BRULA
VM888952	2011-01-25	H_V	neg	D	65623	0 J	?	BRULA
VM888951	2011-01-25	H_V	neg	D	65623	0 J	?	BRULA
VM891521	2011-01-26	H_S	neg	D	65719	8 J	M	BLEC3
VM325368	2011-01-28	H_S	neg	D	65719	2 T	?	BLEC3
VM349037	2011-02-07	H_S	neg	D	71032	7 J	M	BRULA
VM349036	2011-02-07	H_S	neg	D	71032	7 J	M	BRULA
VM355879	2011-02-09	H_S	neg	D	85579	1 J	W	BRULA
VM357864	2011-02-10	H_V	neg	D	53797	4 J	M	BRULA
VM359760	2011-02-11	H_S	neg	D	70599	7 J	M	BRULA
VM375571	2011-02-17	H_S	neg	D	80935	4 J	W	BRULA
VM375572	2011-02-17	H_S	neg	D	80935	4 J	W	BRULA
VM379024	2011-02-18	H_S	neg	D	82031	6 J	M	BRULA
VM388183	2011-02-22	H_S	neg	D	81369	1 J	M	BRULA
VM394956	2011-02-24	H_S	neg	D	84184	6 J	W	BRULA
VM394948	2011-02-24	H_S	neg	D	84184	2 J	M	BRULA
VM411060	2011-03-03	H_S	neg	D	49565	7 J	W	BRULA
VM415204	2011-03-04	H_V	neg	D	47058	1 J	W	BRULA
VM455005	2011-03-19	H_S	neg	D	13405	3 J	W	BRULA
VM454435	2011-03-19	H_S	neg	D	66557	2 J	?	BRULA
VM459904	2011-03-22	H_S	neg	D	34128	4 J	W	BRULA
VM457857	2011-03-22	H_S	neg	D	47918	2 J	W	BRULA
VM464270	2011-03-23	H_S	neg	D	76307	0 J	?	BRULA
VM482794	2011-03-31	H_S	<50	D	26683	2 J	W	BRULA
VM500889	2011-04-06	H_S	neg	D	44536	1 J	M	BRULA
VM500887	2011-04-06	H_S	neg	D	44536	8 J	W	BRULA
VM500886	2011-04-06	H_S	neg	D	54634	2 J	M	BRULA
VM504452	2011-04-07	H_S	<50	D	44795	7 J	M	BRULA
VM511213	2011-04-09	H_S	<50	D	35510	2 J	M	BRULA
VM514568	2011-04-12	H_S	neg	D	65623	4 J	M	BRULA
VM518986	2011-04-13	H_S	neg	D	74918	1 J	M	BRULA
VM518093	2011-04-13	H_S	neg	D	50259	3 J	M	BRULA
VM527341	2011-04-15	H_S	neg	D	7381	2 J	W	BRULA
VM532369	2011-04-19	H_V	neg	D	79639	8 J	M	BRULA
VM542503	2011-04-21	H_S	neg	D	68165	4 J	M	BRULA
VM542504	2011-04-21	H_S	neg	D	68165	3 J	W	BRULA
VM542136	2011-04-21	H_S	neg	D	42899	0 J	M	BRULA
VM544462	2011-04-23	H_S	100	D	33719	7 J	W	BRULA
VM552255	2011-04-28	H_V	neg	D	77704	1 J	W	BRULA
VM565955	2011-05-03	H_S	neg	D	24768	6 J	W	BRULA
VM568555	2011-05-04	H_S	neg	D	76344	0 J	M	BRULA
VM567761	2011-05-04	H_V	neg	D	65760	1 J	W	BRULA
VM573262	2011-05-05	H_S	neg	D	95444	3 J	W	BRULA
VM571721	2011-05-05	H_S	neg	D	59394	3 M	W	BRULA
VM571723	2011-05-05	H_S	neg	D	59394	3 M	W	BRULA
VM599732	2011-05-16	H_S	<50	D	30853	2 J	M	BRULA
VM607540	2011-05-18	H_S	neg	D	38228	3 J	W	BRULA
VM610333	2011-05-19	H_S	neg	D	35274	2 M	W	BRULA
VM630135	2011-05-26	H_S	neg	D	99091	4 J	M	BRULA
VM632676	2011-05-27	H_V	neg	D	74928	10 M	W	BRULA
VM635355	2011-05-28	H_S	neg	D	82049	5 J	M	BRULA
VM635356	2011-05-28	H_S	neg	D	82049	15 J	M	BRULA
VM635357	2011-05-28	H_S	neg	D	82049	14 J	W	BRULA
VM637468	2011-05-30	H_S	neg	D	74321	6 J	W	BRULA
VM637467	2011-05-30	H_S	neg	D	74321	10 J	M	BRULA
VM643818	2011-06-01	H_S	neg	D	85540	11 J	W	BRULA
VM643819	2011-06-01	H_S	100	D	85540	6 J	W	BRULA
VM648579	2011-06-03	H_S	neg	D	91413	2 J	M	BRULA
VM648580	2011-06-03	H_S	neg	D	91413	2 J	M	BRULA
VM648825	2011-06-03	H_S	neg	D	20149	1 J	M	BRULA
VM649601	2011-06-04	H_S	<50	D	65719	2 J	?	BLEC3
VM677405	2011-06-15	H_S	neg	D	70372	9 J	W	BRULA
VM674452	2011-06-15	H_S	neg	D	82140	3 J	M	BRULA
VM704678	2011-06-25	H_S	neg	D	88339	0 J	M	BRULA
VM711376	2011-06-29	H_S	neg	D	65719	5 J	M	BLEC3
VM714408	2011-06-30	H_V	neg	D	85055	2 J	M	BRULA
VM718244	2011-07-01	H_S	neg	D	89134	10 J	W	BRULA
VM727946	2011-07-05	H_S	neg	D	6886	6 J	M	BRULA
VM727675	2011-07-05	H_S	neg	D	42899	0 J	W	BRULA
VM746672	2011-07-12	H_S	neg	D	86916	2 M	W	BRULA
VM756639	2011-07-15	H_V	neg	D	14467	5 J	W	BRULA
VM774483	2011-07-22	H_S	neg	D	15569	6 M	M	BRULA
VM774482	2011-07-22	H_S	neg	D	15569	5 J	W	BRULA
VM772322	2011-07-22	H_S	neg	D	65719	4 J	M	BLEC3
VM799973	2011-08-02	H_S	neg	D	70176	13 J	W	BRULA
VM802612	2011-08-03	H_S	neg	D	44328	0 T	M	EXSA
VM819809	2011-08-10	H_S	neg	D	71640	3 J	W	EXSA
VM831697	2011-08-16	H_S	neg	D	76437	3 J	M	EXNS
VM841016	2011-08-18	H_S	neg	D	24647	8 J	M	BRULA
VM841017	2011-08-18	H_S	neg	D	24647	11 J	W	BRULA
VM841018	2011-08-18	H_S	neg	D	24647	8 J	M	BRULA
VM860279	2011-08-26	H_V	neg	D	84130	4 J	M	BRULA
VM858348	2011-08-26	H_V	neg	D	76437	3 J	?	BRULAEN
VM860692	2011-08-26	H_S	neg	D	38102	1 J	M	EXSA
VM860637	2011-08-26	H_S	neg	D	56291	3 J	?	EXAU
VM864355	2011-08-30	H_E	neg	D	36043	1 J	M	BRULA
VM870479	2011-08-31	H_S	neg	D	25361	2 M	M	EXSA
VM883552	2011-09-06	H_S	neg	D	72108	5 J	M	EXSA
VM886850	2011-09-07	H_S	neg	D	83457	4 J	W	BRULA
VM893573	2011-09-09	H_S	neg	D	67661	6 J	?	EXAU
VM893574	2011-09-09	H_S	neg	D	67661	4 J	?	EXAU
VM328427	2011-09-13	H_S	neg	D	44795	2 T	W	EXSA
VM331239	2011-09-14	H_S	neg	D	72186	7 M	M	EXSA
VM334037	2011-09-15	H_S	neg	D	54568	3 M	W	BRULAEN
VM338215	2011-09-16	H_V	100	D	64625	7 J	M	BRULA
VM347033	2011-09-21	H_S	neg	D	69245	7 J	M	EXAU
VM357543	2011-09-24	H_S	neg	D	65719	3 J	W	BLEC3
VM360114	2011-09-27	H_S	neg	D	65719	7 J	M	BRULA
VM361865	2011-09-27	H_S	neg	D	48268	4 J	W	EXNS
VM361862	2011-09-27	H_S	neg	D	68239	3 J	M	EXSA
VM366947	2011-09-28	H_S	neg	D	30826	1 J	?	EXSA
VM369130	2011-09-29	H_S	neg	D	99089	8 J	W	BRULA
VM370319	2011-09-29	H_S	neg	D	22605	9 J	?	EXSA
VM370318	2011-09-29	H_S	neg	D	22605	8 M	M	EXSA
VM382408	2011-10-05	H_S	neg	D	13057	7 J	M	EXNS
VM389373	2011-10-07	H_S	neg	D	30827	2 M	W	EXSA
VM392853	2011-10-08	H_S	neg	D	42929	6 J	W	EXSA
VM392852	2011-10-08	H_S	neg	D	42929	2 J	M	EXSA
VM396333	2011-10-11	H_S	neg	D	48268	4 J	W	BRULA
VM395873	2011-10-11	H_S	neg	D	78166	0 J	?	EXSA
VM404494	2011-10-13	H_V	neg	D	16548	7 J	M	EXSA
VM410161	2011-10-15	H_S	neg	D	65719	1 J	M	BLEC3
VM419737	2011-10-18	H_V	neg	D	57632	0 J	M	BRULA
VM413828	2011-10-18	H_V	neg	D	65623	0 J	M	EXSA
VM430081	2011-10-25	H_S	neg	D	65719	8 M	M	BLEC3
VM433234	2011-10-25	H_S	neg	D	1689	2 M	M	EXSA
VM435351	2011-10-26	H_S	neg	D	72186	8 M	M	EXSA
VM438583	2011-10-27	H_S	neg	D	59609	2 M	?	EXSA
VM451014	2011-11-02	H_S	100	D	60433	2 J	M	EXSA
VM469214	2011-11-09	H_S	neg	D	54634	1 J	W	EXSA
VM469213	2011-11-09	H_S	neg	D	69245	7 J	M	EXAU
VM476522	2011-11-11	H_V	neg	D	89150	3 M	?	EXSA
VM488287	2011-11-16	H_S	neg	D	76227	4 J	M	BRULA
VM491653	2011-11-17	H_V	neg	D	77654	0 J	?	EXSA
VM491652	2011-11-17	H_V	neg	D	77654	3 J	W	EXSA
VM502116	2011-11-22	H_S	neg	D	37130	7 M	M	EXSA
VM511874	2011-11-25	H_S	neg	D	65719	4 J	M	BLEC3
VM511873	2011-11-25	H_S	neg	D	65719	3 J	M	BLEC3
VM525541	2011-12-01	H_S	neg	D	75365	8 J	W	EXSA
VM528306	2011-12-02	H_S	neg	D	65205	5 J	W	EXSA
VM528307	2011-12-02	H_S	neg	D	65205	3 J	M	EXSA
VM541390	2011-12-07	H_S	neg	D	22359	2 J	M	EXSA
VM541259	2011-12-07	H_S	neg	D	29320	0 J	M	EXSA
VM540701	2011-12-07	H_S	neg	D	39576	7 M	W	EXSA
VM555970	2011-12-14	H_V	neg	D	31600	1 M	M	EXSA
VM559326	2011-12-15	H_S	neg	D	68199	6 J	W	BRULA
VM571572	2011-12-20	H_S	neg	D	46514	0 J	?	EXSA
VM575226	2011-12-21	H_S	neg	D	30519	8 J	M	EXAU
VM586967	2011-12-28	H_S	neg	D	83317	2 J	W	EXSA
VM585070	2011-12-28	H_S	neg	D	81669	9 J	W	EXSA
VM611049	2012-01-07	H_V	neg	D	4509	0 J	M	BRULA
VM623625	2012-01-12	H_S	neg	D	91413	0 J	W	BRULA
VM641266	2012-01-19	H_S	neg	D	63571	4 J	M	BRULA
VM648975	2012-01-21	H_S	neg	D	67346	9 J	M	EXNS
VM647536	2012-01-21	H_S	neg	D	4680	3 M	?	EXSA
VM665222	2012-01-28	H_S	neg	D	54294	6 J	M	BRULA
VM678461	2012-02-02	H_S	neg	D	76571	1 J	W	EXSA
VM677782	2012-02-02	H_S	neg	D	32756	3 T	W	EXSA
VM677387	2012-02-02	H_S	neg	D	35112	2 J	M	EXSA
VM677306	2012-02-02	H_V	neg	D	27580	1 J	?	EXNS
VM710869	2012-02-15	H_S	neg	D	15370	6 J	M	EXSA
VM720629	2012-02-18	H_S	neg	D	65396	7 J	M	EXSA
VM728376	2012-02-22	H_S	neg	D	15848	4 J	M	EXAU
VM750884	2012-03-01	H_S	neg	D	94167	11 J	M	BRULA
VM758729	2012-03-05	H_S	neg	D	35083	4 T	M	EXSA
VM766331	2012-03-07	H_V	neg	D	4509	6 M	W	EXSA
VM766669	2012-03-07	H_S	<50	D	38448	1 J	W	EXSA
VM766670	2012-03-07	H_S	<50	D	38448	3 J	M	EXSA
VM777733	2012-03-10	H_S	neg	D	15569	1 J	W	BRULA
VM782089	2012-03-13	H_V	neg	D	7407	3 M	?	EXSA
VM788780	2012-03-15	H_S	neg	D	65396	7 J	M	EXSA
VM795675	2012-03-17	H_S	neg	D	86666	1 J	M	EXSA
VM798917	2012-03-20	H_V	neg	D	67722	0 J	?	BRULA
VM811552	2012-03-23	H_V	neg	D	47441	7 J	W	BRULA
VM811551	2012-03-23	H_V	neg	D	47441	5 J	W	BRULA
VM815071	2012-03-24	H_S	neg	D	39118	2 J	W	BRULA
VM819771	2012-03-27	H_S	neg	D	30974	2 T	W	BRULA
VM846930	2012-04-05	H_S	neg	D	82054	6 M	M	EXAU
VM328785	2012-05-03	H_S	neg	D	69121	11 M	M	BRULA
VM333845	2012-05-04	H_S	neg	D	94428	3 J	M	EXSA
VM338563	2012-05-07	H_S	neg	D	24943	8 J	?	EXNS
VM353713	2012-05-11	H_S	neg	D	32105	5 J	M	EXAU
VM357882	2012-05-12	H_S	neg	D	85540	2 M	M	EXSA
VM357881	2012-05-12	H_S	neg	D	85540	2 M	W	EXSA
VM370103	2012-05-18	H_S	neg	D	26919	2 J	M	EXSA
VM384171	2012-05-23	H_V	neg	D	73072	4 J	?	BRULA
VM388848	2012-05-25	H_S	neg	D	28865	3 J	M	EXSA
VM394617	2012-05-26	H_S	neg	D	61462	3 J	?	EXAU
VM400188	2012-05-30	H_S	neg	D	84184	2 M	M	EXSA
VM417223	2012-06-05	H_S	neg	D	1159	6 J	W	EXSA
VM426396	2012-06-08	H_S	neg	D	64747	2 J	W	BRULA
VM440478	2012-06-14	H_S	neg	D	50765	2 J	M	BRULA
VM454725	2012-06-19	H_S	neg	D	24392	7 J	?	BRULA
VM452286	2012-06-19	H_S	neg	D	33330	3 J	M	BRULA
VM453226	2012-06-19	H_S	neg	D	44575	2 J	W	EXSA
VM456986	2012-06-20	H_S	neg	D	80539	9 J	W	BRULA
VM468112	2012-06-23	H_S	neg	D	44797	1 J	W	EXSA
VM474833	2012-06-26	H_S	neg	D	13585	1 J	?	EXSA
VM473885	2012-06-26	H_S	neg	D	32805	2 J	W	BRULA
VM472582	2012-06-26	H_S	neg	D	46395	2 J	W	EXAU
VM477416	2012-06-27	H_S	neg	D	78267	8 J	M	EXSA
VM480867	2012-06-28	H_S	neg	D	85551	0 J	W	EXSA
VM492095	2012-07-03	H_S	neg	D	21406	2 J	W	BRULA
VM493968	2012-07-03	H_S	neg	D	89134	10 J	W	EXSA
VM495793	2012-07-04	H_S	neg	D	85737	2 J	W	BRULA
VM494640	2012-07-04	H_S	neg	D	56422	4 J	W	EXSA
VM502065	2012-07-05	H_V	neg	D	72280	2 J	W	EXSA
VM502066	2012-07-05	H_V	neg	D	72280	4 J	M	EXSA
VM513691	2012-07-10	H_S	neg	D	15344	11 J	M	BRULA
VM515787	2012-07-11	H_S	neg	D	27321	2 M	W	EXSA
VM515792	2012-07-11	H_S	neg	D	27321	2 M	W	EXSA
VM515523	2012-07-11	H_S	neg	D	27321	2 M	M	EXSA
VM527770	2012-07-14	H_S	neg	D	30974	2 J	M	BRULA
VM533931	2012-07-17	H_S	neg	D	68165	4 J	M	BRULA
VM536773	2012-07-18	H_S	neg	D	49565	6 J	W	BRULA
VM536772	2012-07-18	H_S	neg	D	49565	5 J	M	BRULA
VM544695	2012-07-21	H_S	neg	D	22297	0 J	?	BRULA
VM545355	2012-07-21	H_S	1600	D	84416	3 J	M	BRULA
VM553375	2012-07-25	H_S	neg	D	48329	4 J	W	BRULA
VM559012	2012-07-27	H_S	neg	D	67459	3 J	W	EXNS
VM562885	2012-07-28	H_S	neg	D	83727	6 J	M	BRULA
VM565276	2012-07-31	H_S	neg	D	76307	3 J	M	BRULA
VM567536	2012-07-31	H_S	neg	D	79238	4 J	M	EXSA
VM565684	2012-07-31	H_S	neg	D	71691	2 T	M	EXAU
VM575378	2012-08-02	H_S	neg	D	93161	0 J	W	BRULA
VM578180	2012-08-03	H_S	neg	D	83278	11 J	M	BRULA
VM580788	2012-08-04	H_S	neg	D	41372	2 J	W	BRULA
VM586273	2012-08-07	H_S	neg	D	60596	0 J	M	BRULA
VM584547	2012-08-07	H_S	<100	D	67459	3 J	W	BRULA
VM584489	2012-08-07	H_S	neg	D	30169	1 J	W	BRULA
VM587994	2012-08-08	H_S	<100	D	82194	0 J	?	BRULA
VM588440	2012-08-08	H_S	neg	D	79238	5 J	W	BRULA
VM589105	2012-08-08	H_S	neg	D	28876	2 J	M	BRULA
VM589394	2012-08-08	H_V	neg	D	83317	3 M	W	EXSA
VM589395	2012-08-08	H_V	neg	D	83317	3 M	W	EXSA
VM593556	2012-08-09	H_S	<50	D	87727	10 J	M	BRULA
VM594408	2012-08-09	H_S	neg	D	69121	1 J	M	EXNS
VM602087	2012-08-13	H_S	neg	D	61118	7 J	M	BRULA
VM606351	2012-08-14	H_S	100	D	4299	7 J	M	BRULA
VM602781	2012-08-14	H_S	neg	D	74889	0 J	M	BRULA
VM606658	2012-08-14	H_S	neg	D	73092	2 J	M	EXAU
VM608830	2012-08-15	H_S	neg	D	20149	3 J	M	BRULA
VM607237	2012-08-15	H_S	neg	D	88213	9 M	M	BRULA
VM611930	2012-08-16	H_S	neg	D	90451	0 J	M	BRULA
VM611899	2012-08-16	H_S	neg	D	20149	10 J	W	BRULA
VM612143	2012-08-16	H_S	neg	D	25557	2 M	M	EXSA
VM619074	2012-08-20	H_S	neg	D	49324	13 J	W	BRULA
VM619989	2012-08-21	H_S	neg	D	44795	7 J	M	BRULA
VM624635	2012-08-22	H_S	neg	D	53937	3 J	W	BRULA
VM627915	2012-08-23	H_S	neg	D	22339	7 J	W	BRULA
VM628350	2012-08-23	H_S	neg	D	20149	4 J	W	BRULA
VM627234	2012-08-23	H_S	neg	D	85540	9 J	M	BRULA
VM634578	2012-08-25	H_V	100	D	12059	2 J	M	BRULA
VM639089	2012-08-28	H_S	neg	D	22339	3 J	W	BRULA
VM639316	2012-08-28	H_S	neg	D	15746	1 J	W	BRULA
VM636799	2012-08-28	H_S	neg	D	75177	6 J	W	BRULA
VM637988	2012-08-28	H_S	neg	D	93309	0 J	W	BRULA
VM641042	2012-08-29	H_V	neg	D	50127	6 J	M	BRULA
VM643916	2012-08-29	H_V	neg	D	87544	0 J	?	BRULA
VM643915	2012-08-29	H_V	neg	D	87544	0 J	?	BRULA
VM644916	2012-08-30	H_S	neg	D	80539	6 J	M	BRULA
VM647653	2012-08-31	H_S	neg	D	58285	11 J	M	BRULA
VM648516	2012-08-31	H_S	neg	D	48231	13 J	W	EXSA
VM648119	2012-08-31	H_S	neg	D	60529	7 M	W	BRULA
VM654380	2012-09-03	H_S	neg	D	22339	0 J	?	BRULA
VM654023	2012-09-03	H_S	neg	D	69488	9 M	M	BRULA
VM658967	2012-09-04	H_V	neg	D	4509	1 J	M	EXAU
VM663016	2012-09-06	H_S	neg	D	72622	6 J	M	BRULA
VM668841	2012-09-07	H_S	neg	D	22119	1 J	W	BRULA
VM667482	2012-09-07	H_S	neg	D	36043	2 J	M	EXSA
VM671274	2012-09-08	H_S	neg	D	30851	6 J	M	BRULA
VM670756	2012-09-08	H_S	neg	D	21406	8 J	W	BRULA
VM677078	2012-09-11	H_S	neg	D	83457	6 J	W	BRULA
VM674121	2012-09-11	H_S	neg	D	44263	6 M	W	BRULA
VM675546	2012-09-11	H_S	neg	D	14469	10 M	W	EXSA
VM675547	2012-09-11	H_S	neg	D	14469	8 J	W	EXSA
VM680201	2012-09-12	H_S	neg	D	60529	2 J	M	BRULA
VM683761	2012-09-13	H_S	neg	D	49716	1 J	M	BRULA
VM687394	2012-09-14	H_S	neg	D	96052	1 J	M	BRULA
VM689515	2012-09-15	H_S	neg	D	86459	3 M	W	BRULA
VM689433	2012-09-15	H_S	neg	D	65719	0 J	M	BLEC3
VM689432	2012-09-15	H_S	neg	D	65719	1 J	M	BLEC3
VM705968	2012-09-21	H_S	neg	D	85737	6 M	M	BRULA
VM709860	2012-09-22	H_S	neg	D	31553	0 J	M	BRULA
VM709240	2012-09-22	H_S	neg	D	15732	6 J	M	BRULA
VM715531	2012-09-25	H_S	neg	D	22339	6 J	?	BRULA
VM717288	2012-09-26	H_S	neg	D	87727	0 J	?	BRULA
VM719182	2012-09-26	H_V	>= 100	D	22119	1 J	W	BRULA
VM724661	2012-09-28	H_S	neg	D	35423	0 J	W	BRULA
VM728476	2012-09-29	H_S	neg	D	38229	10 J	M	BRULA
VM727304	2012-09-29	H_S	neg	D	50389	2 J	W	BRULA
VM728021	2012-09-29	H_V	>= 100	D	64625	8 J	M	EXSA
VM732611	2012-10-02	H_S	neg	D	85737	4 M	W	BRULA
VM737169	2012-10-03	H_S	neg	D	20253	1 J	M	EXSA
VM735897	2012-10-03	H_S	neg	D	71065	3 J	W	EXSA
VM740639	2012-10-05	H_S	neg	D	63179	1 J	M	BRULA
VM743443	2012-10-05	H_V	neg	D	99947	2 J	M	EXSA
VM741823	2012-10-05	H_S	neg	D	65205	5 J	W	EXSA
VM741822	2012-10-05	H_S	neg	D	65205	4 J	M	EXSA
VM740943	2012-10-05	H_S	neg	D	54634	2 J	?	EXSA
VM744462	2012-10-06	H_S	neg	D	65719	3 J	?	BLEC3
VM749051	2012-10-09	H_S	neg	D	83071	1 J	W	BRULA
VM750408	2012-10-09	H_S	neg	D	22359	3 J	M	EXSA
VM749004	2012-10-09	H_S	neg	D	29320	1 J	M	EXSA
VM755226	2012-10-10	H_S	neg	D	21109	6 M	W	BRULA
VM756830	2012-10-11	H_S	neg	D	68809	5 J	M	BRULA
VM756435	2012-10-11	H_S	neg	D	50389	4 J	W	BRULA
VM759903	2012-10-12	H_S	neg	D	78166	0 J	W	BRULA
VM762138	2012-10-12	H_S	neg	D	13465	1 M	W	EXSA
VM767228	2012-10-16	H_V	neg	D	47506	3 J	W	BRULA
VM774609	2012-10-17	H_S	neg	D	91080	7 J	M	EXSA
VM772682	2012-10-17	H_S	neg	D	42653	9 J	M	EXAU
VM772011	2012-10-17	H_S	neg	D	42653	4 J	W	EXAU
VM310826	2012-10-20	H_S	50	D	94431	5 J	W	BRULA
VM322566	2012-10-25	H_S	neg	D	22339	6 M	W	BRULA
VM323675	2012-10-26	H_S	neg	D	78166	3 J	M	EXSA
VM333059	2012-10-30	H_S	neg	D	3130	0 J	W	BRULA
VM333945	2012-10-30	H_S	neg	D	91094	8 M	M	EXAU
VM337612	2012-10-31	H_S	neg	D	93051	5 J	W	BRULA
VM337417	2012-10-31	H_S	neg	D	4229	3 J	W	BRULA
VM336187	2012-10-31	H_S	neg	D	22339	0 J	M	BRULA
VM342405	2012-11-02	H_S	neg	D	71554	5 J	M	EXSA
VM344896	2012-11-03	H_S	neg	D	17129	12 M	M	EXSA
VM349318	2012-11-06	H_S	neg	D	9126	8 J	M	EXSA
VM346760	2012-11-06	H_S	neg	D	76351	5 J	W	EXSA
VM346759	2012-11-06	H_S	neg	D	76351	1 M	M	EXSA
VM353629	2012-11-07	H_S	neg	D	6886	1 J	M	BRULA
VM352933	2012-11-07	H_V	neg	D	31715	5 J	W	BRULA
VM361392	2012-11-09	H_S	neg	D	29562	2 J	?	EXSA
VM359393	2012-11-09	H_S	neg	D	44575	11 M	W	EXSA
VM365397	2012-11-12	H_S	neg	D	64646	2 J	M	EXSA
VM366524	2012-11-13	H_S	neg	D	47058	0 J	W	BRULA
VM368123	2012-11-13	H_S	neg	D	30827	1 J	W	EXSA
VM366524	2012-11-13	H_S	neg	D	47058	0 J	W	BRULA
VM371418	2012-11-14	H_S	neg	D	81479	4 J	M	BRULA
VM374848	2012-11-15	H_S	neg	D	82335	10 J	M	EXSA
VM388264	2012-11-20	H_S	neg	D	31303	4 J	M	EXAU
VM388265	2012-11-20	H_S	neg	D	31303	3 J	W	EXAU
VM386836	2012-11-20	H_S	neg	D	81669	3 J	W	EXAU
VM390660	2012-11-21	H_S	neg	D	83451	5 J	M	BRULA
VM388588	2012-11-21	H_S	neg	D	64646	9 M	M	EXSA
VM393068	2012-11-22	H_S	neg	D	40225	13 J	W	BRULA
VM397548	2012-11-23	H_S	neg	D	49497	4 J	W	EXSA
VM406480	2012-11-27	H_S	neg	D	6886	9 J	M	BRULA
VM407660	2012-11-28	H_S	neg	D	46539	11 J	M	BRULA
VM407707	2012-11-28	H_S	neg	D	50321	4 M	M	EXSA
VM414098	2012-11-30	H_S	neg	D	77948	11 J	M	BRULA
VM422328	2012-12-04	H_V	neg	D	50127	5 J	W	BRULA
VM422387	2012-12-04	H_S	neg	D	80805	1 J	W	EXSA
VM440083	2012-12-11	H_S	neg	D	30966	3 J	M	BRULA
VM441609	2012-12-11	H_S	neg	D	71554	5 J	M	EXSA
VM448632	2012-12-14	H_S	neg	D	65719	2 J	M	BLEC3
VM452383	2012-12-15	H_S	>= 100	D	63619	2 J	M	EXSA
VM457688	2012-12-18	H_S	neg	D	9126	13 J	W	EXSA
VM454862	2012-12-18	H_S	neg	D	46325	1 J	W	EXNS
VM466370	2012-12-21	H_S	neg	D	53797	3 J	W	EXAU
VM472299	2012-12-28	H_S	neg	D	82362	10 M	M	BRULA
VM477322	2012-12-29	H_S	neg	D	30519	4 J	W	BRULA
VM492244	2013-01-07	H_S	neg	D	69469	5 M	?	EXSA
VM497636	2013-01-08	H_V	neg	D	23936	0 J	W	BRULA
VM496602	2013-01-08	H_S	neg	D	7549	12 J	W	BRULA
VM493835	2013-01-08	H_S	neg	D	63486	1 M	?	EXSA
VM504347	2013-01-10	H_S	neg	D	81825	1 J	M	BRULA
VM503173	2013-01-10	H_S	neg	D	85609	10 J	W	EXSA
VM506869	2013-01-11	H_S	neg	D	52249	4 J	M	BRULA
VM521675	2013-01-16	H_S	neg	D	95444	10 J	M	BRULA
VM524669	2013-01-17	H_S	>= 100	D	15848	1 J	M	EXAU
VM530677	2013-01-19	H_S	neg	D	40489	1 J	W	BRULA
VM536593	2013-01-22	H_V	neg	D	4509	9 M	W	EXAU
VM533835	2013-01-22	H_S	>= 100	D	64319	1 J	?	EXSA
VM542600	2013-01-24	H_S	neg	D	21406	0 J	M	BRULA
VM554245	2013-01-29	H_S	neg	D	4509	9 M	W	EXAU
VM552347	2013-01-29	H_S	>= 100	D	65321	10 J	M	EXSA
VM556559	2013-01-30	H_S	neg	D	82140	4 J	M	EXSA
VM561300	2013-01-31	H_S	800	D	71640	1 J	M	BRULA
VM558650	2013-01-31	H_S	neg	D	52222	5 J	M	BRULA
VM560403	2013-01-31	H_S	neg	D	14822	3 J	?	BRULA
VM559979	2013-01-31	H_S	neg	D	21406	0 J	M	BRULA
VM565751	2013-02-02	H_V	neg	D	41564	6 J	W	BRULA
VM570993	2013-02-05	H_S	neg	D	32756	7 J	W	EXSA
VM575309	2013-02-06	H_S	neg	D	65719	2 J	?	BRULA
VM575310	2013-02-06	H_S	neg	D	65719	2 J	?	BRULA
VM582848	2013-02-08	H_S	neg	D	3130	0 J	M	BRULA
VM583543	2013-02-08	H_S	neg	D	71229	3 J	M	BRULA
VM583935	2013-02-09	H_S	neg	D	60528	4 J	W	BRULA
VM589798	2013-02-12	H_S	neg	D	3130	7 J	W	BRULA
VM590161	2013-02-12	H_S	neg	D	3130	0 J	W	BRULA
VM589797	2013-02-12	H_S	neg	D	3130	7 J	W	BRULA
VM589373	2013-02-12	H_V	neg	D	25557	6 J	W	BRULA
VM592340	2013-02-13	H_S	neg	D	53783	4 J	M	EXAU
VM601038	2013-02-15	H_V	neg	D	17166	10 M	M	EXSA
VM615162	2013-02-21	H_V	neg	D	4874	9 J	M	BRULA
VM615964	2013-02-21	H_S	neg	D	37269	0 J	?	EXSA
VM621405	2013-02-23	H_S	800	D	26122	9 M	M	BRULA
VM623884	2013-02-26	H_S	neg	D	35039	9 J	M	BRULA
VM628992	2013-02-27	H_S	neg	D	49565	10 J	M	BRULA
VM633866	2013-02-28	H_S	neg	D	74867	6 J	M	BRULA
VM642080	2013-03-05	H_S	neg	D	65719	2 J	?	BRULA
VM648542	2013-03-06	H_S	neg	D	85276	4 J	W	EXSA
VM650882	2013-03-07	H_S	neg	D	30519	2 J	M	BRULA
VM666133	2013-03-13	H_S	neg	D	65321	9 J	M	EXSA
VM673545	2013-03-15	H_S	neg	D	45966	2 J	M	EXSA
VM682351	2013-03-19	H_S	neg	D	38448	6 J	W	BRULA
VM682479	2013-03-19	H_S	50	D	52372	0 J	M	BRULA
VM688145	2013-03-21	H_S	neg	D	76530	4 J	M	BRULA
VM688081	2013-03-21	H_S	neg	D	33719	7 J	M	BRULA
VM691997	2013-03-22	H_S	neg	D	32791	4 J	M	BRULA
VM692689	2013-03-22	H_S	neg	D	24103	6 J	M	BRULA
VM694639	2013-03-22	H_S	neg	D	71229	0 J	M	BRULA
VM707270	2013-03-28	H_S	>= 100	D	75233	3 J	W	BRULA
VM709315	2013-03-28	H_S	>= 100	D	82152	8 J	M	EXAU
VM709316	2013-03-28	H_S	>= 100	D	82152	8 J	W	EXAU
VM711744	2013-03-30	H_S	>= 100	D	65719	3 J	?	BRULA
VM711745	2013-03-30	H_S	>= 100	D	65719	3 J	?	BRULA
VM717678	2013-04-03	H_S	neg	D	1097	9 J	M	BRULA
VM718544	2013-04-04	H_S	neg	D	74889	9 J	M	BRULA
VM723061	2013-04-05	H_V	200	D	47058	5 J	M	BRULA
VM736303	2013-04-10	H_S	neg	D	75387	0 J	M	BRULA
VM736057	2013-04-10	H_S	neg	D	74889	5 J	M	BRULA
VM739892	2013-04-10	H_S	neg	D	60437	10 J	W	EXAU
VM737824	2013-04-10	H_S	neg	D	94148	5 J	W	BRULA
VM741372	2013-04-11	H_S	neg	D	60437	7 J	?	EXAU
VM746190	2013-04-12	H_S	neg	D	1833	7 J	M	BRULA
VM750000	2013-04-13	H_S	neg	D	80539	1 J	M	BRULA
VM749062	2013-04-13	H_S	neg	D	54634	1 J	W	EXSA
VM760610	2013-04-17	H_S	>= 100	D	90409	10 J	W	EXSA
VM777259	2013-04-23	H_S	neg	D	22761	2 J	W	EXSA
VM774296	2013-04-23	H_S	neg	D	60437	7 J	W	EXAU
VM774297	2013-04-23	H_S	neg	D	60437	10 J	W	EXAU
VM781663	2013-04-25	H_S	neg	D	88213	2 J	?	EXSA
VM807375	2013-05-04	H_S	neg	D	21406	6 J	W	BRULA
VM814081	2013-05-07	H_S	neg	D	23569	3 J	M	BRULA
VM810382	2013-05-07	H_S	neg	D	33719	0 J	M	BRULA
VM821213	2013-05-10	H_S	100	D	76316	11 J	W	BRULA
VM826169	2013-05-11	H_S	neg	D	91413	5 J	W	EXSA
VM824550	2013-05-11	H_S	neg	D	65760	4 M	W	BRULA
VM829237	2013-05-14	H_S	neg	D	71640	1 J	W	BRULA
VM834482	2013-05-15	H_S	neg	D	86859	0 J	W	BRULA
VM842453	2013-05-17	H_S	neg	D	53639	0 J	W	BRULA
VM856294	2013-05-23	H_V	neg	D	4509	5 M	W	EXAU
VM335290	2013-06-05	H_S	neg	D	45966	6 J	W	EXSA
VM339201	2013-06-06	H_S	neg	D	94481	0 J	M	BRULA
VM348165	2013-06-10	H_S	neg	D	61350	12 J	M	BRULA
VM348882	2013-06-11	H_V	neg	D	64646	2 J	W	EXSA
VM355294	2013-06-12	H_S	neg	D	82335	7 J	M	BRULA
VM364959	2013-06-15	H_S	neg	D	74889	5 J	W	BRULA
VM367703	2013-06-15	H_S	neg	D	73092	7 M	W	EXAU
VM367133	2013-06-15	H_S	neg	D	85540	17 J	W	BRULA
VM366582	2013-06-15	H_V	neg	D	4509	1 M	W	EXSA
VM372212	2013-06-18	H_S	neg	D	6886	4 J	M	BRULA
VM376257	2013-06-19	H_S	neg	D	99631	1 M	?	EXSA
VM387622	2013-06-25	H_S	neg	D	79206	4 J	M	BRULA
VM390038	2013-06-25	H_S	neg	D	10119	2 J	?	EXAU
VM394571	2013-06-26	H_S	neg	D	37191	5 J	M	BRULA
VM398268	2013-06-27	H_S	neg	D	85737	6 J	W	BRULA
VM406150	2013-06-29	H_S	>= 100	D		3 J	?	EXSA
VM410262	2013-07-02	H_S	neg	D	99734	1 M	M	EXSA
VM414372	2013-07-03	H_S	neg	D	65824	6 J	W	BRULA
VM416900	2013-07-04	H_S	neg	D	82335	11 J	M	EXSA
VM423596	2013-07-06	H_S	neg	D	51766	2 J	M	BRULA
VM430409	2013-07-09	H_S	neg	D	20253	13 J	W	EXAU
VM438956	2013-07-12	H_S	neg	D	21684	2 J	M	BRULA
VM441310	2013-07-13	H_S	neg	D	69118	2 J	?	EXAU
VM457206	2013-07-19	H_S	neg	D	76571	1 J	W	BRULA
VM466801	2013-07-23	H_S	neg	D	10437	5 J	W	BRULA
VM475990	2013-07-26	H_S	neg	D	37191	8 M	M	BRULA
VM475319	2013-07-26	H_S	neg	D	41372	7 J	M	EXAU
VM475320	2013-07-26	H_S	neg	D	41372	6 J	W	EXAU
VM478119	2013-07-27	H_S	neg	D	24106	7 J	M	BRULA
VM477118	2013-07-27	H_S	>= 100	D	67346	1 J	M	EXSA
VM486866	2013-07-31	H_S	neg	D	1326	4 J	W	EXSA
VM493147	2013-08-02	H_S	<50	D	21266	3 J	W	BRULA
VM491198	2013-08-02	H_S	neg	D	80539	0 J	M	BRULA
VM503897	2013-08-07	H_S	neg	D	21406	4 J	W	BRULA
VM503710	2013-08-07	H_S	neg	D	34576	5 J	M	EXSA
VM503268	2013-08-07	H_S	neg	D	47918	6 M	W	BRULA
VM500876	2013-08-07	H_S	<50	D	40489	3 M	M	EXSA
VM505360	2013-08-08	H_S	neg	D	72461	7 J	M	BRULA
VM509681	2013-08-09	H_S	neg	D	14469	12 J	M	EXSA
VM512780	2013-08-10	H_S	100	D	95346	0 J	M	BRULA
VM518614	2013-08-13	H_S	neg	D	1689	4 J	W	BRULA
VM517765	2013-08-13	H_S	neg	D	29320	2 J	M	EXSA
VM522018	2013-08-14	H_V	neg	D	26532	2 M	M	EXSA
VM529465	2013-08-17	H_S	neg	D	65719	2 J	W	EXSA
VM539612	2013-08-21	H_V	neg	D	74354	1 J	M	BRULA
VM536545	2013-08-21	H_S	neg	D	49565	7 J	M	EXSA
VM545038	2013-08-23	H_S	neg	D	86859	5 J	M	BRULA
VM554666	2013-08-28	H_S	neg	D	47475	6 J	M	BRULA
VM567647	2013-08-31	H_S	neg	D	82152	12 J	?	EXSA
VM566594	2013-08-31	H_S	neg	D	65719	1 J	M	BRULA
VM574123	2013-09-04	H_S	neg	D	49565	2 J	W	BRULA
VM582291	2013-09-06	H_S	neg	D	6721	5 J	W	BRULA
VM582197	2013-09-06	H_S	neg	D	22359	5 J	M	EXSA
VM590049	2013-09-10	H_V	neg	D	38554	2 J	M	BRULA
VM592479	2013-09-11	H_S	neg	D	59457	9 J	W	BRULA
VM591596	2013-09-11	H_S	neg	D	68753	2 J	M	BRULA
VM593753	2013-09-11	H_S	neg	D	65623	1 J	M	EXSA
VM606599	2013-09-17	H_V	neg	D	64625	9 J	M	EXSA
VM620196	2013-09-21	H_S	neg	D	85540	5 J	M	BRULA
VM625734	2013-09-24	H_S	neg	D	90451	5 M	W	BRULA
LZ010794	2013-09-24	H_S	neg	D	10999	1 J	M	BRULA
VM627590	2013-09-24	H_S	neg	D	18356	1 J	W	EXSA
VM639710	2013-09-28	H_S	>= 100	D	83646	4 J	W	EXSA
VM651646	2013-10-03	H_S	neg	D	22339	10 J	W	EXSA
VM651368	2013-10-03	H_S	neg	D	27299	9 J	?	EXSA
VM651340	2013-10-03	H_S	neg	D	42781	1 J	M	EXSA
VM651338	2013-10-03	H_V	neg	D	42781	6 J	M	EXSA
VM651339	2013-10-03	H_V	neg	D	42781	3 J	W	EXSA
VM651060	2013-10-03	H_V	neg	D	42781	3 M	M	EXSA
VM656646	2013-10-05	H_S	neg	D	6846	10 M	M	BRULA
VM656402	2013-10-05	H_S	neg	D	22359	4 J	M	EXSA
VM655068	2013-10-05	H_V	neg	D	35510	5 J	W	EXSA
VM655072	2013-10-05	H_V	neg	D	65205	6 J	W	EXSA
VM655073	2013-10-05	H_V	neg	D	65205	5 J	M	EXSA
VM660008	2013-10-08	H_S	neg	D	59757	7 J	M	BRULA
VM665957	2013-10-09	H_S	neg	D	16548	9 J	M	EXSA
VM663923	2013-10-09	H_S	neg	D	85716	11 J	M	EXAU
VM679675	2013-10-15	H_V	neg	D	74405	2 J	M	BRULA
VM679088	2013-10-15	H_S	neg	D	80539	4 J	W	BRULA
VM680766	2013-10-15	H_S	neg	D	92637	10 J	M	BRULA
VM682333	2013-10-16	H_S	neg	D	3130	0 J	M	BRULA
VM687790	2013-10-17	H_S	neg	D	10999	5 J	W	EXAU
VM690921	2013-10-18	H_S	>= 100	D	22880	4 J	?	EXSA
VM694000	2013-10-19	H_S	neg	D	21406	2 J	W	BRULA
VM693967	2013-10-19	H_S	neg	D	21406	9 J	M	BRULA
VM703904	2013-10-24	H_S	neg	D	78166	4 J	?	EXSA
VM716415	2013-10-29	H_V	neg	D	81369	5 J	M	BRULA
VM718693	2013-10-30	H_S	neg	D	33719	2 J	M	BRULA
VM720971	2013-10-30	H_S	neg	D	17166	1 J	?	EXSA
VM728660	2013-11-02	H_V	neg	D	35112	5 M	M	EXSA
VM731157	2013-11-05	H_S	neg	D	58708	2 J	M	BRULA
VM732592	2013-11-05	H_S	neg	D	35232	8 J	M	EXSA
VM737126	2013-11-06	H_S	neg	D	55124	8 J	W	EXSA
VM752368	2013-11-12	H_S	>= 100	D	83714	1 J	?	EXSA
VM756972	2013-11-13	H_S	neg	D	50321	1 J	M	EXSA
VM756135	2013-11-13	H_S	neg	D	59394	3 M	W	EXSA
VM756136	2013-11-13	H_S	neg	D	59394	7 M	M	EXSA
VM759289	2013-11-14	H_S	neg	D	82362	6 J	M	BRULA
VM765836	2013-11-15	H_S	neg	D	69126	3 J	M	BRULA
VM764306	2013-11-15	H_S	100	D	54413	11 J	M	BRULA
VM779394	2013-11-21	H_S	neg	D	54634	7 M	M	EXSA
VM784311	2013-11-22	H_S	neg	D	82418	11 J	M	BRULA
VM790619	2013-11-26	H_S	neg	D	14467	1 J	M	BRULA
VM794897	2013-11-27	H_S	neg	D	65719	3 J	M	BRULA
VM802098	2013-11-29	H_S	neg	D	74072	3 J	?	BRULA
VM804038	2013-11-30	H_S	neg	D	95176	2 J	M	BRULA
VM803708	2013-11-30	H_S	neg	D	83209	7 M	M	EXSA
VM810047	2013-12-03	H_S	neg	D	38114	5 J	W	EXSA
VM806804	2013-12-03	H_S	neg	D	51381	0 J	?	BRULA
VM811449	2013-12-04	H_S	neg	D	45239	8 J	M	BRULA
VM816681	2013-12-05	H_S	neg	D	22559	4 J	W	EXSA
VM822334	2013-12-07	H_S	neg	D	37269	4 J	M	EXNS
VM826273	2013-12-10	H_S	neg	D	26506	8 J	M	EXSA
VM826272	2013-12-10	H_S	neg	D	26506	6 J	M	EXSA
VM824515	2013-12-10	H_S	neg	D	53604	4 J	W	EXSA
VM836920	2013-12-13	H_S	neg	D	63743	6 J	M	BRULA
VM847078	2013-12-17	H_S	neg	D	6846	1 J	?	EXAU
VM852831	2013-12-19	H_S	neg	D	21406	6 J	W	BRULA
VM853169	2013-12-19	H_S	neg	D	21406	2 J	M	BRULA
VM853714	2013-12-19	H_S	neg	D	93051	0 J	?	EXSA
VM858963	2013-12-21	H_S	neg	D	89275	1 J	W	BRULA
VM860129	2013-12-21	H_S	neg	D	93051	1 J	M	BRULA
VM861079	2013-12-23	H_S	neg	D	83646	4 J	W	EXSA
VM865711	2013-12-28	H_S	neg	D	58239	2 J	M	BRULA
VM866290	2013-12-28	H_S	neg	D	31832	9 J	W	BRULA
VM867820	2013-12-30	H_S	neg	D	69126	3 J	M	EXNS
VM869727	2013-12-31	H_S	neg	D	82362	3 J	M	BRULA
VM869799	2013-12-31	H_S	neg	D	88339	8 M	M	EXSA
VM868959	2013-12-31	H_S	neg	D	40667	5 J	M	EXSA
VM844849	2011-01-06	H_S	neg	DK	8300	7 J	W	BRULA
VM875659	2011-01-19	H_S	<50	DK	4681	9 J	W	BRULA
VM342960	2011-02-04	H_S	neg	DK	3480	0 J	?	BRULA
VM342608	2011-02-04	H_S	neg	DK	2620	1 J	M	BRULA
VM342597	2011-02-04	H_S	neg	DK	2620	8 M	M	BRULA
VM394963	2011-02-24	H_S	neg	DK	2750	0 J	?	BRULA
VM422171	2011-03-08	H_S	neg	DK	8700	0 J	M	BRULA
VM429430	2011-03-10	H_S	neg	DK	3480	0 J	M	BRULA
VM542708	2011-04-23	H_S	neg	DK	5750	3 J	M	BRULA
VM561935	2011-05-03	H_S	neg	DK	1870	1 J	M	BRULA
VM605460	2011-05-18	H_S	neg	DK	2200	10 J	M	BRULA
VM682090	2011-06-17	H_S	neg	DK	9620	4 J	M	BRULA
VM695703	2011-06-22	H_S	neg	DK	3480	0 J	?	BRULA
VM700678	2011-06-24	H_S	neg	DK	8700	1 J	W	BRULA
VM733456	2011-07-07	H_S	neg	DK	3480	0 J	W	BRULA
VM750650	2011-07-14	H_S	neg	DK	3480	0 J	M	BRULA
VM759126	2011-07-16	H_S	neg	DK	4700	0 J	?	BRULA
VM759125	2011-07-16	H_S	neg	DK	4700	1 J	W	BRULA
VM777829	2011-07-23	H_S	neg	DK	4070	0 J	W	BRULA
VM798262	2011-08-02	H_S	neg	DK	4460	6 J	M	BRULA
VM796616	2011-08-02	H_S	neg	DK	4460	4 J	M	BRULA
VM804583	2011-08-04	H_S	neg	DK	4660	6 J	?	BRULA
VM854163	2011-08-24	H_S	neg	DK	8260	13 J	M	BRULA
VM883553	2011-09-06	H_V	neg	DK	3300	0 J	M	BRULA
VM891005	2011-09-08	H_S	neg	DK	3480	1 J	M	BRULA
VM366937	2011-09-28	H_S	neg	DK	8300	9 M	W	BRULA
VM390598	2011-10-08	H_S	neg	DK	2840	12 J	M	BRULA
VM399923	2011-10-12	H_S	neg	DK	8700	10 M	W	BRULA
VM406259	2011-10-14	H_V	neg	DK	8381	1 J	M	BRULA
VM450431	2011-11-02	H_S	neg	DK	2740	0 J	M	BRULA
VM469658	2011-11-09	H_S	neg	DK	7400	1 J	W	EXSA
VM469216	2011-11-09	H_S	neg	DK	7400	6 J	M	EXSA
VM563215	2011-12-16	H_S	neg	DK	4800	1 J	?	EXSA
VM578263	2011-12-22	H_S	neg	DK	2630	6 J	M	EXSA
VM602124	2012-01-04	H_S	<50	DK	2870	2 J	?	EXSA
VM610803	2012-01-07	H_S	neg	DK	8520	6 J	?	EXSA
VM610816	2012-01-07	H_S	neg	DK	8300	9 J	W	EXSA
VM709624	2012-02-15	H_S	neg	DK	6630	5 J	M	EXSA
VM734117	2012-02-24	H_S	neg	DK	8300	0 J	W	BRULA
VM754869	2012-03-03	H_S	neg	DK	6400	2 J	M	BRULA
VM815592	2012-03-24	H_S	neg	DK	8850	7 J	?	EXSA
VM878745	2012-04-19	H_S	neg	DK	5450	1 J	M	BRULA
VM402608	2012-05-31	H_S	neg	DK	4030	0 J	W	EXAU
VM425716	2012-06-08	H_S	neg	DK	5750	5 J	M	BRULA
VM436396	2012-06-13	H_S	neg	DK	2770	0 J	?	BRULA
VM438286	2012-06-13	H_S	neg	DK	8270	0 J	?	EXAU
VM438288	2012-06-13	H_S	neg	DK	8270	0 J	?	EXAU
VM445273	2012-06-15	H_S	neg	DK	3480	2 J	?	EXSA
VM445272	2012-06-15	H_S	neg	DK	3480	2 J	W	EXSA
VM451827	2012-06-19	H_S	neg	DK	2700	6 J	W	BRULA
VM500949	2012-07-05	H_S	neg	DK	6300	0 M	W	BRULA
VM516945	2012-07-11	H_S	neg	DK	5900	11 J	M	EXAU
VM588338	2012-08-08	H_S	neg	DK	4550	1 J	M	BRULA
VM595040	2012-08-09	H_S	neg	DK	9310	2 J	W	BRULA
VM605494	2012-08-14	H_S	neg	DK	4700	6 M	?	BRULA
VM614901	2012-08-17	H_S	neg	DK	2800	1 J	W	EXAU
VM619695	2012-08-21	H_S	neg	DK	2700	6 J	W	BRULA
VM661758	2012-09-05	H_S	neg	DK	7400	1 J	W	EXNS
VM696890	2012-09-19	H_S	neg	DK	6000	3 J	W	BRULA
VM696891	2012-09-19	H_S	neg	DK	6000	6 J	M	BRULA
VM310204	2012-10-20	H_S	neg	DK	4990	2 J	W	EXSA
VM316760	2012-10-24	H_S	neg	DK	4990	2 J	?	EXSA
VM344897	2012-11-03	H_S	neg	DK	5900	3 J	W	BRULA
VM345106	2012-11-03	H_S	neg	DK	5900	2 J	M	BRULA
VM363705	2012-11-10	H_S	neg	DK	5464	5 J	M	BRULA
VM363706	2012-11-10	H_S	neg	DK	5464	2 J	W	BRULA
VM402950	2012-11-27	H_S	neg	DK	2620	4 J	M	BRULA
VM429165	2012-12-06	H_S	neg	DK	4684	3 J	W	BRULA
VM429139	2012-12-06	H_S	neg	DK	4684	2 J	M	BRULA
VM431715	2012-12-07	H_S	neg	DK	4550	2 M	M	BRULA
VM431718	2012-12-07	H_S	100	DK	3390	0 J	M	BRULA
VM454880	2012-12-18	H_S	neg	DK	9200	6 J	M	BRULA
VM463647	2012-12-20	H_S	neg	DK	3300	8 J	?	EXSA
VM466164	2012-12-21	H_S	neg	DK	2620	8 J	M	BRULA
VM471957	2012-12-28	H_V	>= 100	DK	5000	0 J	M	BRULA
VM476841	2012-12-29	H_S	>= 100	DK	8543	3 J	M	BRULA
VM476842	2012-12-29	H_S	>= 100	DK	8543	4 J	M	BRULA
VM479996	2013-01-03	H_S	neg	DK	5464	3 J	W	BRULA
VM494903	2013-01-08	H_S	neg	DK	8300	10 J	W	EXSA
VM498209	2013-01-09	H_V	neg	DK	5260	8 J	W	BRULA
VM498210	2013-01-09	H_V	neg	DK	5260	7 J	W	BRULA
VM555514	2013-01-30	H_S	neg	DK	6830	0 J	M	BRULA
VM576835	2013-02-06	H_S	neg	DK	8765	6 J	W	BRULA
VM581496	2013-02-08	H_S	>= 100	DK	8543	4 J	M	BRULA
VM581130	2013-02-08	H_S	neg	DK	8543	3 J	M	BRULA
VM598589	2013-02-15	H_S	neg	DK	8961	12 J	M	BRULA
VM631456	2013-02-28	H_S	neg	DK	3300	1 J	M	BRULA
VM684501	2013-03-20	H_S	neg	DK	3480	0 J	?	BRULA
VM684508	2013-03-20	H_S	neg	DK	4700	1 J	W	BRULA
VM761991	2013-04-18	H_S	neg	DK	1870	0 J	W	BRULA
VM778462	2013-04-24	H_S	neg	DK	1870	0 J	?	BRULA
VM779860	2013-04-24	H_S	neg	DK	4300	3 J	W	BRULA
VM801563	2013-05-03	H_S	neg	DK	4900	4 J	W	BRULA
VM845607	2013-05-18	H_S	neg	DK	9400	2 J	M	BRULA
VM314601	2013-05-28	H_S	neg	DK	3200	5 J	?	BRULA
VM344953	2013-06-08	H_S	>= 100	DK	8520	7 J	W	BRULA
VM344952	2013-06-08	H_S	neg	DK	8520	2 J	W	BRULA
VM407283	2013-07-02	H_S	neg	DK	8300	1 J	M	EXSA
VM415888	2013-07-04	H_S	neg	DK	2610	5 J	M	BRULA
VM446740	2013-07-16	H_S	neg	DK	8310	7 J	M	BRULA
VM547632	2013-08-24	H_S	neg	DK	3480	1 J	W	BRULA
VM570417	2013-09-03	H_S	neg	DK	3200	5 J	M	EXAU
VM574859	2013-09-04	H_S	50	DK	8981	3 J	W	BRULA
VM577430	2013-09-05	H_S	neg	DK	5464	3 J	W	BRULA
VM581137	2013-09-06	H_S	neg	DK	4130	4 J	?	BRULA
VM621272	2013-09-21	H_S	neg	DK	8370	6 J	M	BRULA
VM651057	2013-10-03	H_V	neg	DK	8381	10 M	W	EXAU
VM652911	2013-10-04	H_S	neg	DK	8660	0 J	W	BRULA
VM707707	2013-10-25	H_S	neg	DK	7100	2 J	W	BRULA
VM743833	2013-11-08	H_S	neg	DK	4600	2 J	M	BRULA
VM775386	2013-11-20	H_S	neg	DK	8370	5 J	M	BRULA
VM798227	2013-11-28	H_S	neg	DK	3310	0 J	M	BRULA
VM807025	2013-12-03	H_S	neg	DK	2770	8 J	W	BRULA
VM828814	2013-12-11	H_S	neg	DK	7700	8 M	?	EXAU
VM847636	2013-12-18	H_S	neg	DK	8920	1 J	M	BRULA
VM847631	2013-12-18	H_S	neg	DK	8920	6 M	M	BRULA
VM864588	2013-12-28	H_S	neg	DK	3310	1 J	M	BRULA
VM335826	2013-06-05	H_S	neg	E	8038	0 J	W	BRULA
VM419527	2013-07-05	H_S	neg	E	8038	0 J	?	BRULA
VF103361	2011-01-07	H_S	neg	F	93200	0 J	?	BRULA
VF103305	2011-01-07	H_S	neg	F	93200	0 J	?	BRULA
VF103846	2011-01-11	H_S	neg	F	93200	2 J	W	BRULA
VF104084	2011-01-12	H_S	50	F	93200	0 J	?	BRULA
VF106063	2011-01-25	H_S	neg	F	93200	0 J	?	BRULA
VF106427	2011-01-27	H_S	neg	F	93200	0 J	?	BRULA
VF108518	2011-02-10	H_S	neg	F	93200	0 J	?	BRULA
VF108678	2011-02-11	H_S	neg	F	93200	0 J	?	BRULA
VF109600	2011-02-17	H_S	neg	F	93200	0 J	?	BRULA
VF110053	2011-02-21	H_S	neg	F	93200	0 J	?	BRULA
VF110234	2011-02-22	H_S	neg	F	93200	0 J	?	BRULA
VF111547	2011-03-02	H_S	neg	F	93200	0 J	?	BRULA
VF111759	2011-03-03	H_V	neg	F	93200	0 J	?	BRULA
VF111758	2011-03-03	H_V	neg	F	93200	0 J	?	BRULA
VF112393	2011-03-08	H_S	neg	F	93200	0 J	?	BRULA
VF112392	2011-03-08	H_S	neg	F	93200	0 J	?	BRULA
VF112363	2011-03-08	H_S	neg	F	93200	0 J	?	BRULA
VF112626	2011-03-09	H_S	neg	F	93200	0 J	?	BRULA
VF112804	2011-03-10	H_V	neg	F	93200	0 J	?	BRULA
VF113755	2011-03-16	H_V	neg	F	93200	0 J	?	BRULA
VF114919	2011-03-23	H_S	neg	F	93200	0 J	?	BRULA
VF118127	2011-04-13	H_V	neg	F	93200	0 J	?	BRULA
VF121247	2011-05-03	H_S	neg	F	93200	0 J	?	BRULA
VF121839	2011-05-06	H_S	neg	F	93200	0 J	?	BRULA
VF121838	2011-05-06	H_V	neg	F	93200	0 J	?	BRULA
VF121837	2011-05-06	H_S	neg	F	93200	0 J	?	BRULA
VF122482	2011-05-10	H_S	<50	F	93200	0 J	?	BRULA
VF122481	2011-05-10	H_S	<50	F	93200	0 J	?	BRULA
VF123131	2011-05-13	H_S	<50	F	93200	0 J	?	BRULA
VF124668	2011-05-20	H_S	neg	F	93200	0 J	?	BRULA
VF125116	2011-05-24	H_V	neg	F	93200	0 J	?	BRULA
VF125386	2011-05-25	H_S	neg	F	93200	0 J	?	BRULA
VF126207	2011-05-31	H_S	neg	F	93200	0 J	?	BRULA
VF126206	2011-05-31	H_V	neg	F	93200	0 J	?	BRULA
VF127720	2011-06-09	H_S	neg	F	93200	0 J	?	BRULA
VF127732	2011-06-09	H_S	neg	F	93200	0 J	?	BRULA
VF101007	2011-06-17	H_S	neg	F	93200	0 J	?	BRULA
VF101212	2011-06-18	H_S	neg	F	93200	0 J	?	BRULA
VF101211	2011-06-18	H_S	neg	F	93200	0 J	?	BRULA
VF103012	2011-06-30	H_S	neg	F	93200	0 J	?	BRULA
VF103964	2011-07-06	H_S	neg	F	93200	0 J	?	BRULA
VF103963	2011-07-06	H_S	neg	F	93200	0 J	?	BRULA
VF105061	2011-07-13	H_S	neg	F	93200	0 J	?	BRULA
VF105060	2011-07-13	H_S	neg	F	93200	0 J	?	BRULA
VF105237	2011-07-15	H_S	neg	F	93200	0 J	?	BRULA
VF105236	2011-07-15	H_S	neg	F	93200	0 J	?	BRULA
VF105233	2011-07-15	H_S	50	F	93200	0 J	?	BRULA
VF106253	2011-07-22	H_S	neg	F	93200	0 J	?	BRULA
VF106543	2011-07-25	H_S	neg	F	93200	0 J	?	BRULA
VF107114	2011-07-28	H_S	neg	F	93200	0 J	?	BRULA
VF108103	2011-08-04	H_S	neg	F	93200	0 J	?	BRULA
VF111326	2011-08-30	H_S	neg	F	93200	0 J	?	BRULA
VF112774	2011-09-08	H_S	neg	F	93200	0 J	?	BRULA
VF112773	2011-09-08	H_S	neg	F	93200	0 J	?	BRULA
VF112751	2011-09-08	H_S	neg	F	93200	0 J	?	BRULA
VF116644	2011-10-01	H_S	neg	F	93200	0 J	?	BRULA
VF116689	2011-10-03	H_S	neg	F	93200	0 J	?	BRULA
VF115961	2011-10-06	H_S	neg	F	93200	0 J	?	BRULA
VF118189	2011-10-12	H_S	neg	F	93200	0 J	?	BRULA
VF119488	2011-10-19	H_S	neg	F	93200	0 J	?	BRULA
VF120194	2011-10-22	H_S	neg	F	93200	0 J	?	BRULA
VF120193	2011-10-22	H_S	neg	F	93200	0 J	?	BRULA
VF120192	2011-10-22	H_S	neg	F	93200	0 J	?	BRULA
VF120184	2011-10-22	H_V	neg	F	93200	0 J	?	BRULA
VF121123	2011-10-28	H_V	neg	F	93200	0 J	?	BRULA
VF121686	2011-11-02	H_S	neg	F	93200	0 J	?	BRULA
VF122592	2011-11-08	H_S	neg	F	93200	0 J	?	BRULA
VF122591	2011-11-08	H_S	neg	F	93200	0 J	?	BRULA
VF122892	2011-11-09	H_V	neg	F	93200	0 J	?	BRULA
VF123421	2011-11-14	H_S	neg	F	93200	0 J	?	BRULA
VF123870	2011-11-16	H_S	neg	F	93200	0 J	?	BRULA
VF123869	2011-11-16	H_S	neg	F	93200	0 J	?	BRULA
VF124465	2011-11-18	H_S	neg	F	93200	0 J	?	BRULA
VF124629	2011-11-19	H_S	neg	F	93200	0 J	?	BRULA
VF125643	2011-11-25	H_S	neg	F	93200	0 J	?	BRULA
VF126495	2011-12-01	H_S	neg	F	93200	0 J	?	BRULA
VF127772	2011-12-08	H_S	neg	F	93200	0 J	?	BRULA
VF163557	2011-12-13	H_S	neg	F	93200	0 J	?	BRULA
VF164002	2011-12-15	H_S	neg	F	93200	0 J	?	BRULA
VF165034	2011-12-21	H_S	neg	F	93200	0 J	?	BRULA
VF165033	2011-12-21	H_S	50	F	93200	0 J	?	BRULA
VF166179	2011-12-30	H_S	neg	F	93200	0 J	?	BRULA
VF130195	2012-01-21	H_S	neg	F	93200	0 J	?	BRULA
VF102211	2012-02-03	H_S	neg	F	93200	0 J	?	BRULA
VF102210	2012-02-03	H_S	neg	F	93200	0 J	?	BRULA
VF105043	2012-02-21	H_S	neg	F	93200	0 J	?	BRULA
VF105042	2012-02-21	H_S	neg	F	93200	0 J	?	BRULA
VF106724	2012-03-02	H_S	neg	F	93200	0 J	?	BRULA
VF108466	2012-03-13	H_S	neg	F	93200	0 J	?	BRULA
VF108784	2012-03-14	H_S	neg	F	93200	0 J	?	BRULA
VF108990	2012-03-15	H_S	neg	F	93200	0 J	?	BRULA
VF114611	2012-04-19	H_S	neg	F	93200	0 J	?	BRULA
VF114872	2012-04-20	H_V	neg	F	93200	0 J	?	BRULA
VF117180	2012-05-05	H_S	neg	F	93200	0 J	?	BRULA
VF117179	2012-05-05	H_S	neg	F	93200	0 J	?	BRULA
VF122178	2012-06-06	H_S	neg	F	93200	0 J	?	BRULA
VF122113	2012-06-06	H_S	neg	F	93200	0 J	?	BRULA
VF123195	2012-06-12	H_V	neg	F	93200	0 J	?	BRULA
VF124437	2012-06-19	H_S	neg	F	93200	0 J	?	BRULA
VF124670	2012-06-20	H_S	neg	F	93200	0 J	?	BRULA
VF124940	2012-06-21	H_S	neg	F	93200	0 J	?	BRULA
VF126219	2012-06-28	H_S	neg	F	93200	0 J	?	BRULA
VF126878	2012-07-03	H_S	100	F	93200	0 J	?	BRULA
VF127570	2012-07-06	H_S	neg	F	93200	0 J	?	BRULA
VF128400	2012-07-11	H_S	neg	F	93200	0 J	?	BRULA
VF128384	2012-07-11	H_S	neg	F	93200	0 J	?	BRULA
VF129273	2012-07-17	H_S	neg	F	93200	0 J	?	BRULA
VF129239	2012-07-17	H_S	neg	F	93200	0 J	?	BRULA
VF129238	2012-07-17	H_S	neg	F	93200	0 J	?	BRULA
VF129237	2012-07-17	H_S	neg	F	93200	0 J	?	BRULA
VF129468	2012-07-18	H_S	neg	F	93200	0 J	?	BRULA
VF130841	2012-07-26	H_S	neg	F	93200	0 J	?	BRULA
VF132023	2012-08-03	H_S	neg	F	93200	0 J	?	BRULA
VF132200	2012-08-04	H_S	neg	F	93200	0 J	?	BRULA
VF132187	2012-08-04	H_S	neg	F	93200	0 J	?	BRULA
VF132374	2012-08-07	H_S	neg	F	93200	0 J	?	BRULA
VF133024	2012-08-10	H_S	neg	F	93200	0 J	?	BRULA
VF133372	2012-08-14	H_V	neg	F	93200	0 J	?	BRULA
VF133563	2012-08-16	H_S	neg	F	93200	0 J	?	BRULA
VF134495	2012-08-23	H_S	neg	F	93200	0 J	?	BRULA
VF134511	2012-08-23	H_S	neg	F	93200	0 J	?	BRULA
VF100114	2012-08-28	H_S	neg	F	93200	0 J	?	BRULA
VF100715	2012-08-31	H_S	neg	F	93200	0 J	?	BRULA
VF101444	2012-09-05	H_V	neg	F	93200	0 J	?	BRULA
VF102012	2012-09-08	H_V	neg	F	93200	0 J	?	BRULA
VF102600	2012-09-12	H_S	neg	F	93200	0 J	?	BRULA
VF102674	2012-09-13	H_V	neg	F	93200	0 J	?	BRULA
VF103732	2012-09-19	H_S	neg	F	93200	0 J	?	BRULA
VF103966	2012-09-20	H_S	neg	F	93200	0 J	?	BRULA
VF104184	2012-09-21	H_S	neg	F	93200	0 J	?	BRULA
VF104112	2012-09-21	H_S	neg	F	93200	0 J	?	BRULA
VF104646	2012-09-25	H_S	neg	F	93200	0 J	?	BRULA
VF105425	2012-09-28	H_S	neg	F	93200	0 J	?	BRULA
VF105331	2012-09-28	H_S	neg	F	93200	0 J	?	BRULA
VF105676	2012-10-01	H_S	neg	F	93200	0 J	?	BRULA
VF105970	2012-10-02	H_S	neg	F	93200	0 J	?	BRULA
VF106222	2012-10-03	H_S	neg	F	93200	0 J	?	BRULA
VF107160	2012-10-09	H_S	neg	F	93200	0 J	?	BRULA
VF107410	2012-10-10	H_S	neg	F	93200	0 J	?	BRULA
VF107643	2012-10-11	H_S	neg	F	93200	0 J	?	BRULA
VF107630	2012-10-11	H_S	neg	F	93200	0 J	?	BRULA
VF108666	2012-10-17	H_S	neg	F	93200	0 J	?	BRULA
VF108936	2012-10-18	H_S	neg	F	93200	0 J	?	BRULA
VF108935	2012-10-18	H_V	neg	F	93200	0 J	?	BRULA
VF109136	2012-10-19	H_S	neg	F	93200	0 J	?	BRULA
VF109134	2012-10-19	H_S	neg	F	93200	0 J	?	BRULA
VF109641	2012-10-23	H_V	neg	F	93200	0 J	?	BRULA
VF110520	2012-10-27	H_S	neg	F	93200	0 J	?	BRULA
VF111970	2012-11-06	H_S	neg	F	93200	0 J	?	BRULA
VF112222	2012-11-07	H_S	neg	F	93200	0 J	?	BRULA
VF114159	2012-11-19	H_S	neg	F	93200	0 J	?	BRULA
VF115120	2012-11-23	H_S	neg	F	93200	0 J	?	BRULA
VF115288	2012-11-24	H_S	neg	F	93200	0 J	?	BRULA
VF115287	2012-11-24	H_S	neg	F	93200	0 J	?	BRULA
VF116155	2012-11-29	H_S	neg	F	93200	0 J	?	BRULA
VF117522	2012-12-07	H_S	neg	F	93200	0 J	?	BRULA
VF117778	2012-12-08	H_S	neg	F	93200	0 J	?	BRULA
VF118074	2012-12-11	H_S	neg	F	93200	0 J	?	BRULA
VF118021	2012-12-11	H_S	neg	F	93200	0 J	?	BRULA
VF118289	2012-12-12	H_S	neg	F	93200	0 J	?	BRULA
VF118250	2012-12-12	H_S	neg	F	93200	0 J	?	BRULA
VF119081	2012-12-18	H_S	neg	F	93200	0 J	?	BRULA
VF119080	2012-12-18	H_S	neg	F	93200	0 J	?	BRULA
VF119068	2012-12-18	H_S	neg	F	93200	0 J	?	BRULA
VF119451	2012-12-19	H_S	neg	F	93200	0 J	?	BRULA
VF119976	2012-12-21	H_S	neg	F	93200	0 J	?	BRULA
VF119900	2012-12-21	H_S	neg	F	93200	0 J	?	BRULA
VF121148	2013-01-03	H_S	neg	F	93200	0 J	?	BRULA
VF121147	2013-01-03	H_S	neg	F	93200	0 J	?	BRULA
VF121378	2013-01-04	H_S	>= 100	F	93200	0 J	?	BRULA
VF121558	2013-01-05	H_S	neg	F	93200	0 J	?	BRULA
VF121702	2013-01-07	H_S	neg	F	93200	0 J	?	BRULA
VF121701	2013-01-07	H_S	neg	F	93200	0 J	?	BRULA
VF121668	2013-01-07	H_S	neg	F	93200	0 J	?	BRULA
VF123143	2013-01-14	H_S	neg	F	93200	0 J	?	BRULA
VF123683	2013-01-16	H_S	neg	F	93200	0 J	?	BRULA
VF123613	2013-01-16	H_V	neg	F	93200	0 J	?	BRULA
VF123612	2013-01-16	H_V	neg	F	93200	0 J	?	BRULA
VF124807	2013-01-23	H_S	neg	F	93200	0 J	?	BRULA
VF125230	2013-01-25	H_S	neg	F	93200	0 J	?	BRULA
VF125229	2013-01-25	H_S	neg	F	93200	0 J	?	BRULA
VF127263	2013-02-06	H_S	neg	F	93200	0 J	?	BRULA
VF127262	2013-02-06	H_S	neg	F	93200	0 J	?	BRULA
VF127696	2013-02-08	H_V	neg	F	93200	0 J	?	BRULA
VF127953	2013-02-09	H_S	neg	F	93200	0 J	?	BRULA
VF127946	2013-02-09	H_S	neg	F	93200	0 J	?	BRULA
VF128216	2013-02-12	H_S	neg	F	93200	0 J	?	BRULA
VF128215	2013-02-12	H_S	neg	F	93200	0 J	?	BRULA
VF128462	2013-02-13	H_S	neg	F	93200	0 J	?	BRULA
VF128453	2013-02-13	H_V	neg	F	93200	0 J	?	BRULA
VF128643	2013-02-14	H_S	neg	F	93200	0 J	?	BRULA
VF128858	2013-02-15	H_S	neg	F	93200	0 J	?	BRULA
VF129686	2013-02-20	H_S	neg	F	93200	0 J	?	BRULA
VF129661	2013-02-20	H_S	neg	F	93200	0 J	?	BRULA
VF129910	2013-02-21	H_S	neg	F	93200	0 J	?	BRULA
VF129885	2013-02-21	H_V	neg	F	93200	0 J	?	BRULA
VF129884	2013-02-21	H_V	neg	F	93200	0 J	?	BRULA
VF129882	2013-02-21	H_S	neg	F	93200	0 J	?	BRULA
VF130112	2013-02-22	H_S	neg	F	93200	0 J	?	BRULA
VF130113	2013-02-22	H_V	neg	F	93200	0 J	?	BRULA
VF130129	2013-02-22	H_S	neg	F	93200	0 J	?	BRULA
VF130390	2013-02-25	H_S	neg	F	93200	0 J	?	BRULA
VF130569	2013-02-26	H_S	neg	F	93200	0 J	?	BABG
VF130623	2013-02-26	H_S	neg	F	93200	0 J	?	BRULA
VF130845	2013-02-27	H_S	neg	F	93200	0 J	?	BRULA
VF130875	2013-02-27	H_S	neg	F	93200	0 J	?	BRULA
VF131567	2013-03-04	H_S	neg	F	93200	0 J	?	BRULA
VF131773	2013-03-05	H_S	neg	F	93200	0 J	?	BRULA
VF131745	2013-03-05	H_S	neg	F	93200	0 J	?	BRULA
VF131746	2013-03-05	H_S	neg	F	93200	0 J	?	BRULA
VF132451	2013-03-08	H_S	neg	F	93200	0 J	?	BRULA
VF132450	2013-03-08	H_S	neg	F	93200	0 J	?	BRULA
VF132612	2013-03-09	H_S	neg	F	93200	0 J	?	BRULA
VF132718	2013-03-11	H_S	neg	F	93200	0 J	?	BRULA
VF132944	2013-03-12	H_S	neg	F	93200	0 J	?	BRULA
VF132906	2013-03-12	H_S	>= 100	F	93200	0 J	?	BRULA
VF133069	2013-03-13	H_S	neg	F	93200	0 J	?	BRULA
VF133335	2013-03-14	H_S	neg	F	93200	0 J	?	BRULA
VF133224	2013-03-14	H_S	neg	F	93200	0 J	?	BRULA
VF133618	2013-03-15	H_S	>= 100	F	93200	0 J	?	BRULA
VF134313	2013-03-20	H_S	neg	F	93200	0 J	?	BRULA
VF134564	2013-03-21	H_S	neg	F	93200	0 J	?	BRULA
VF134542	2013-03-21	H_V	neg	F	93200	0 J	?	BRULA
VF134753	2013-03-22	H_S	neg	F	93200	0 J	?	BRULA
VF101251	2013-04-02	H_S	neg	F	93200	0 J	?	BRULA
VF101510	2013-04-03	H_S	neg	F	93200	0 J	?	BRULA
VF101459	2013-04-03	H_S	neg	F	93200	0 J	?	BRULA
VF101458	2013-04-03	H_S	neg	F	93200	0 J	?	BRULA
VF101457	2013-04-03	H_S	neg	F	93200	0 J	?	BRULA
VF101664	2013-04-04	H_S	neg	F	93200	0 J	?	BRULA
VF101956	2013-04-05	H_S	neg	F	94140	0 J	?	BRULA
VF102192	2013-04-06	H_S	neg	F	93200	0 J	?	BRULA
VF102191	2013-04-06	H_S	neg	F	93200	0 J	?	BRULA
VF102159	2013-04-06	H_S	neg	F	93200	0 J	?	BRULA
VF102515	2013-04-09	H_S	neg	F	94140	?	M	BRULA
VF102766	2013-04-10	H_S	neg	F	94140	0 J	?	BRULA
VF102765	2013-04-10	H_S	neg	F	94140	0 J	?	BRULA
VF103436	2013-04-13	H_S	neg	F	94140	?	W	BRULA
VF103546	2013-04-15	H_S	>= 100	F	94140	?	W	BRULA
VF103538	2013-04-15	H_S	neg	F	94140	?	M	BRULA
VF103533	2013-04-15	H_S	neg	F	94140	?	M	BRULA
VF103806	2013-04-16	H_S	neg	F	94140	?	?	BRULA
VF104019	2013-04-17	H_S	neg	F	94140	?	?	BRULA
VF103981	2013-04-17	H_S	neg	F	94140	?	M	BRULA
VF104271	2013-04-18	H_S	neg	F	94140	?	?	BRULA
VF104255	2013-04-18	H_S	neg	F	94140	?	W	BRULA
VF104455	2013-04-19	H_S	neg	F	94140	8 J	W	BRULA
VF104651	2013-04-20	H_S	neg	F	94140	?	W	BRULA
VF104982	2013-04-23	H_S	neg	F	94140	?	M	BRULA
VF104983	2013-04-23	H_S	neg	F	94140	?	W	BRULA
VF104973	2013-04-23	H_S	neg	F	94140	?	M	BRULA
VF105278	2013-04-24	H_S	neg	F	94140	?	W	BRULA
VF105503	2013-04-25	H_S	neg	F	94140	?	M	BRULA
VF106895	2013-05-04	H_S	neg	F	94140	?	M	BRULA
VF106882	2013-05-04	H_S	neg	F	94140	?	W	BRULA
VF107256	2013-05-07	H_S	neg	F	94140	?	M	BRULA
VF107255	2013-05-07	H_S	neg	F	94140	?	M	BRULA
VF107208	2013-05-07	H_S	neg	F	94140	?	M	BRULA
VF107251	2013-05-07	H_S	neg	F	94140	?	W	BRULA
VF107436	2013-05-10	H_S	neg	F	94140	?	M	BRULA
VF107648	2013-05-11	H_S	neg	F	94140	?	W	BRULA
VF107578	2013-05-11	H_S	neg	F	94140	?	M	BRULA
VF107734	2013-05-13	H_S	neg	F	94140	?	M	BRULA
VF108026	2013-05-14	H_S	neg	F	94140	?	M	BRULA
VF108297	2013-05-15	H_S	neg	F	94140	?	W	BRULA
VF108823	2013-05-17	H_S	neg	F	94140	?	M	BRULA
VF108815	2013-05-17	H_S	neg	F	94140	?	M	BRULA
VF108811	2013-05-17	H_S	neg	F	94140	?	M	BRULA
VF109154	2013-05-21	H_S	neg	F	94140	5 J	M	BRULA
VF109645	2013-05-23	H_V	neg	F	94140	?	W	BRULA
VF109644	2013-05-23	H_V	neg	F	94140	?	W	BRULA
VF110155	2013-05-25	H_V	neg	F	94140	?	W	BRULA
VF110477	2013-05-28	H_S	neg	F	94140	?	M	BRULA
VF110457	2013-05-28	H_S	neg	F	94140	?	M	BRULA
VF110753	2013-05-29	H_S	neg	F	94140	?	M	BRULA
VF110976	2013-05-30	H_S	neg	F	94140	?	?	BRULA
VF110958	2013-05-30	H_S	neg	F	94140	?	W	BRULA
VF111189	2013-05-31	H_V	neg	F	94140	?	W	BRULA
VF111146	2013-05-31	H_S	neg	F	94140	?	M	BRULA
VF111358	2013-06-01	H_S	>= 100	F	94140	?	M	BRULA
VF111687	2013-06-04	H_S	neg	F	94140	?	W	BRULA
VF112643	2013-06-10	H_S	neg	F	94140	?	M	BRULA
VF112934	2013-06-11	H_S	neg	F	94140	?	W	BRULA
VF113135	2013-06-12	H_S	neg	F	94140	?	W	BRULA
VF113624	2013-06-14	H_S	neg	F	94140	?	W	BRULA
VF113605	2013-06-14	H_S	neg	F	94140	?	M	BRULA
VF113604	2013-06-14	H_S	>= 100	F	94140	?	W	BRULA
VF113857	2013-06-15	H_S	neg	F	94140	?	W	BRULA
VF113939	2013-06-17	H_S	neg	F	94140	6 J	M	BRULA
VF113915	2013-06-17	H_S	neg	F	94140	?	M	BRULA
VF113914	2013-06-17	H_S	neg	F	94140	?	W	BRULA
VF114476	2013-06-19	H_S	neg	F	94140	14 J	M	BRULA
VF114692	2013-06-20	H_S	neg	F	94140	?	M	BRULA
VF115098	2013-06-22	H_S	neg	F	94140	?	M	BRULA
VF115593	2013-06-26	H_S	neg	F	94140	?	M	BRULA
VF116671	2013-07-02	H_S	neg	F	94140	?	W	BRULA
VF116653	2013-07-02	H_S	neg	F	94140	?	M	BRULA
VF116632	2013-07-02	H_S	neg	F	93200	0 J	?	BRULA
VF116627	2013-07-02	H_S	neg	F	93200	0 J	?	BRULA
VF116909	2013-07-03	H_V	neg	F	94140	?	W	BRULA
VF116907	2013-07-03	H_S	neg	F	94140	?	W	BRULA
VF116874	2013-07-03	H_S	neg	F	94140	?	W	BRULA
VF117146	2013-07-04	H_S	>= 100	F	94140	?	M	BRULA
VF117103	2013-07-04	H_S	neg	F	94140	8 J	W	BRULA
VF117604	2013-07-08	H_S	neg	F	94140	?	M	BRULA
VF118264	2013-07-11	H_S	neg	F	94140	?	M	BRULA
VF118666	2013-07-13	H_V	neg	F	94140	?	M	BRULA
VF118998	2013-07-16	H_S	neg	F	94140	?	M	BRULA
VF118960	2013-07-16	H_S	neg	F	94140	?	W	BRULA
VF119878	2013-07-22	H_S	neg	F	94140	?	M	BRULA
VF120147	2013-07-23	H_S	neg	F	94140	?	M	BRULA
VF120129	2013-07-23	H_S	neg	F	94140	?	M	BRULA
VF120363	2013-07-24	H_S	neg	F	94140	?	M	BRULA
VF120362	2013-07-24	H_S	neg	F	94140	12 J	M	BRULA
VF120546	2013-07-25	H_S	neg	F	94140	?	M	BRULA
VF120524	2013-07-25	H_S	neg	F	94140	8 J	W	BRULA
VF120492	2013-07-25	H_S	neg	F	94140	?	M	BRULA
VF120917	2013-07-29	H_S	neg	F	94140	?	M	BRULA
VF121124	2013-07-30	H_S	neg	F	94140	?	W	BRULA
VF121534	2013-08-01	H_S	neg	F	94140	?	W	BRULA
VF121533	2013-08-01	H_S	neg	F	94140	?	M	BRULA
VF121513	2013-08-01	H_S	neg	F	94140	?	M	BRULA
VF121900	2013-08-03	H_S	neg	F	94140	?	M	BRULA
VF121870	2013-08-03	H_S	neg	F	94140	?	W	BRULA
VF122076	2013-08-06	H_S	neg	F	94140	?	M	BRULA
VF122289	2013-08-07	H_S	neg	F	94140	?	M	BRULA
VF122266	2013-08-07	H_S	neg	F	94140	?	M	BRULA
VF122250	2013-08-07	H_S	neg	F	94140	?	M	BRULA
VF122243	2013-08-07	H_S	400	F	94140	?	W	BRULA
VF122428	2013-08-08	H_S	neg	F	94140	?	M	BRULA
VF122668	2013-08-09	H_S	neg	F	94140	2 J	?	BRULA
VF123242	2013-08-14	H_V	neg	F	94140	?	W	BRULA
VF123241	2013-08-14	H_V	neg	F	94140	?	W	BRULA
VF123194	2013-08-14	H_S	neg	F	94140	2 J	M	BRULA
VF123221	2013-08-14	H_S	neg	F	94140	?	M	BRULA
VF123392	2013-08-16	H_S	neg	F	94140	?	W	BRULA
VF123389	2013-08-16	H_S	neg	F	94140	?	W	BRULA
VF123368	2013-08-16	H_S	neg	F	94140	?	W	BRULA
VF124511	2013-08-22	H_S	neg	F	94140	?	M	BRULA
VF124670	2013-08-23	H_S	neg	F	94140	?	M	BRULA
VF124650	2013-08-23	H_S	neg	F	94140	?	W	BRULA
VF124957	2013-08-28	H_S	neg	F	94140	?	W	BRULA
VF125773	2013-09-03	H_S	neg	F	94140	?	M	BRULA
VF125735	2013-09-03	H_S	neg	F	94140	?	W	BRULA
VF126033	2013-09-04	H_S	neg	F	94140	?	W	BRULA
VF126296	2013-09-05	H_S	neg	F	94140	?	?	BRULA
VF126283	2013-09-05	H_S	neg	F	94140	?	M	BRULA
VF126460	2013-09-06	H_V	>= 100	F	94140	?	M	BRULA
VF126726	2013-09-09	H_S	neg	F	94140	?	M	BRULA
VF126933	2013-09-10	H_S	neg	F	94140	?	W	BRULA
VF126918	2013-09-10	H_S	neg	F	94140	?	W	BRULA
VF126915	2013-09-10	H_S	neg	F	94140	?	M	BRULA
VF126910	2013-09-10	H_S	neg	F	94140	2 J	?	BRULA
VF127193	2013-09-11	H_S	neg	F	94140	12 J	W	BRULA
VF127495	2013-09-12	H_S	neg	F	94140	?	W	BRULA
VF127746	2013-09-13	H_S	neg	F	94140	?	W	BRULA
VF127743	2013-09-13	H_S	neg	F	94140	?	W	BRULA
VF127682	2013-09-13	H_V	neg	F	94140	?	M	BRULA
VF127984	2013-09-16	H_S	neg	F	94140	?	M	BRULA
VF128419	2013-09-18	H_S	neg	F	94140	?	?	BRULA
VF128655	2013-09-19	H_S	neg	F	94140	9 J	W	BRULA
VF128839	2013-09-20	H_S	neg	F	94140	?	?	BRULA
VF128840	2013-09-20	H_S	neg	F	94140	?	?	BRULA
VF129380	2013-09-24	H_S	neg	F	94140	1 J	W	BRULA
VF129379	2013-09-24	H_S	neg	F	94140	1 J	W	BRULA
VF129901	2013-09-26	H_S	neg	F	94140	?	W	BRULA
VF129892	2013-09-26	H_S	neg	F	94140	?	M	BRULA
VF130337	2013-09-28	H_V	neg	F	94140	8 J	W	BRULA
VF130623	2013-10-01	H_S	neg	F	94140	5 J	W	BRULA
VF130601	2013-10-01	H_S	neg	F	94140	?	W	BRULA
VF130914	2013-10-02	H_S	>= 100	F	94140	?	M	BRULA
VF130907	2013-10-02	H_S	neg	F	94140	?	W	BRULA
VF131360	2013-10-04	H_S	neg	F	94140	?	W	BRULA
VF131333	2013-10-04	H_S	neg	F	94140	?	M	BRULA
VF132330	2013-10-10	H_S	neg	F	94140	?	M	BRULA
VF132287	2013-10-10	H_S	neg	F	94140	?	M	BRULA
VF132286	2013-10-10	H_S	neg	F	94140	?	?	BRULA
VF132577	2013-10-11	H_S	neg	F	94140	5 J	W	BRULA
VF132570	2013-10-11	H_S	neg	F	94140	12 J	M	BRULA
VF132569	2013-10-11	H_S	neg	F	94140	10 J	M	BRULA
VF132531	2013-10-11	H_S	neg	F	94140	?	W	BRULA
VF133329	2013-10-16	H_S	neg	F	94140	?	M	BRULA
VF133350	2013-10-16	H_S	neg	F	94140	?	M	BRULA
VF133333	2013-10-16	H_S	neg	F	94140	?	M	BRULA
VF134000	2013-10-21	H_S	neg	F	94140	0 J	?	BRULA
VF134503	2013-10-23	H_S	neg	F	94140	5 J	M	BRULA
VF134501	2013-10-23	H_S	neg	F	94140	?	M	BRULA
VF134422	2013-10-23	H_S	neg	F	94140	?	W	BRULA
VF134716	2013-10-24	H_V	neg	F	94140	?	W	BRULA
VF134658	2013-10-24	H_S	neg	F	94140	9 J	W	BRULA
VF134967	2013-10-25	H_S	neg	F	94140	?	W	BRULA
VF100138	2013-10-26	H_S	neg	F	94140	?	W	BRULA
VF100434	2013-10-29	H_S	neg	F	94140	?	M	BRULA
VF100745	2013-10-30	H_S	neg	F	94140	?	M	BRULA
VF100949	2013-10-31	H_S	neg	F	94140	?	M	BRULA
VF101236	2013-11-04	H_S	neg	F	94140	?	?	BRULA
VF102748	2013-11-13	H_S	neg	F	94140	?	M	BRULA
VF102744	2013-11-13	H_V	neg	F	94140	?	M	BRULA
VF103063	2013-11-14	H_S	neg	F	94140	?	W	BRULA
VF103251	2013-11-15	H_S	neg	F	94140	5 J	?	BRULA
VF103514	2013-11-16	H_S	neg	F	94140	?	M	BRULA
VF103835	2013-11-19	H_S	neg	F	94140	?	M	BRULA
VF104093	2013-11-20	H_S	neg	F	94140	?	M	BRULA
VF104398	2013-11-21	H_S	neg	F	94140	?	M	BRULA
VF104622	2013-11-22	H_S	neg	F	94140	?	M	BRULA
VF104961	2013-11-25	H_V	neg	F	94140	?	M	BRULA
VF105432	2013-11-27	H_S	neg	F	94140	?	W	BRULA
VF105431	2013-11-27	H_S	neg	F	94140	?	M	BRULA
VF105430	2013-11-27	H_S	neg	F	94140	?	W	BRULA
VF105933	2013-11-29	H_S	neg	F	94140	?	W	BRULA
VF106248	2013-12-02	H_S	neg	F	94140	?	M	BRULA
VF106252	2013-12-02	H_S	neg	F	94140	?	M	BRULA
VF106251	2013-12-02	H_S	neg	F	94140	?	M	BRULA
VM841249	2011-01-05	H_S	neg	FI	33100	4 J	W	BRULA
VM329303	2011-01-29	H_S	neg	FI	33100	5 J	W	BRULA
VM330963	2011-01-31	H_S	neg	FI	2280	1 J	W	BRULA
VM377205	2011-02-17	H_S	neg	FI	33100	2 J	W	BRULA
VM477658	2011-03-29	H_S	neg	FI	33100	3 J	W	BRULA
VM488242	2011-04-01	H_S	<50	FI	33100	2 J	M	BRULA
VM499208	2011-04-06	H_S	50	FI	33100	3 J	M	BRULA
VM504865	2011-04-07	H_S	neg	FI	33100	4 J	M	BRULA
VM560605	2011-04-30	H_S	<50	FI	33100	2 J	M	BRULA
VM598760	2011-05-14	H_S	neg	FI	33100	5 J	W	BRULA
VM645363	2011-06-01	H_S	neg	FI	33100	2 J	M	BRULA
VM661440	2011-06-08	H_S	100	FI	15860	2 J	M	BRULA
VM671338	2011-06-11	H_S	neg	FI	33100	0 J	W	BRULA
VM700997	2011-06-24	H_S	neg	FI	33100	4 J	W	BRULA
VM732154	2011-07-06	H_S	neg	FI	15860	3 J	M	BRULA
VM755143	2011-07-15	H_S	neg	FI	33100	3 J	M	BRULA
VM763807	2011-07-19	H_S	neg	FI	33100	1 J	W	BRULA
VM829953	2011-08-13	H_S	neg	FI	33100	0 J	W	BRULA
VM829954	2011-08-13	H_S	neg	FI	33100	0 J	W	BRULA
VM829955	2011-08-13	H_S	neg	FI	33100	0 J	M	BRULA
VM840179	2011-08-18	H_S	neg	FI	33100	5 J	W	BRULA
VM856307	2011-08-25	H_S	neg	FI	33100	4 J	W	BRULA
VM331450	2011-09-14	H_S	neg	FI	33100	2 J	M	BRULA
VM348835	2011-09-21	H_S	neg	FI	33100	3 J	W	BRULA
VM389559	2011-10-07	H_S	neg	FI	33100	0 J	M	BRULA
VM407303	2011-10-14	H_S	neg	FI	33100	7 J	W	BRULA
VM472400	2011-11-10	H_S	neg	FI	33100	7 J	W	BRULA
VM519447	2011-11-29	H_S	neg	FI	33100	2 J	M	EXSA
VM580625	2011-12-23	H_S	neg	FI	33100	0 J	M	BRULA
VM581949	2011-12-23	H_S	neg	FI	33100	7 J	W	EXAU
VM581948	2011-12-23	H_S	neg	FI	33100	3 J	W	EXAU
VM738180	2012-02-25	H_S	neg	FI	20750	2 J	M	BRULA
VM825075	2012-03-28	H_S	neg	FI	33100	0 J	W	BRULA
VM395477	2012-05-29	H_S	neg	FI	33100	0 J	W	BRULA
VM511505	2012-07-10	H_S	neg	FI	33100	5 J	M	BRULA
VM535551	2012-07-18	H_S	neg	FI	33100	1 J	W	BRULA
VM555247	2012-07-25	H_S	neg	FI	33100	1 J	W	EXAU
VM555248	2012-07-25	H_S	neg	FI	33100	1 J	M	EXAU
VM578729	2012-08-03	H_S	neg	FI	33100	4 J	M	BRULA
VM581222	2012-08-04	H_S	neg	FI	33530	2 J	M	BRULA
VM589894	2012-08-08	H_S	neg	FI	33100	1 J	W	BRULA
VM594805	2012-08-09	H_S	neg	FI	8100	1 J	M	BRULA
VM632631	2012-08-24	H_S	neg	FI	33100	1 J	W	EXAU
VM632630	2012-08-24	H_S	neg	FI	33100	1 J	M	EXAU
VM668612	2012-09-07	H_S	neg	FI	33100	0 J	M	BRULA
VM383073	2012-11-17	H_S	neg	FI	33100	1 J	W	EXSA
VM390611	2012-11-21	H_S	neg	FI	550	1 J	W	BRULA
VM394179	2012-11-22	H_S	neg	FI	2280	7 J	M	BRULA
VM409134	2012-11-28	H_S	neg	FI	33100	4 J	M	EXAU
VM409135	2012-11-28	H_S	neg	FI	33100	8 J	M	EXAU
VM453773	2012-12-15	H_S	>= 100	FI	33100	5 J	W	BRULA
VM499937	2013-01-09	H_S	neg	FI	33100	10 M	M	BRULA
VM615456	2013-02-21	H_S	neg	FI	20750	5 J	M	BRULA
VM640897	2013-03-02	H_S	neg	FI	33100	0 J	W	EXAU
VM682332	2013-03-19	H_S	neg	FI	33100	1 J	W	BRULA
VM708749	2013-03-28	H_S	>= 100	FI	33100	11 J	M	BRULA
VM724344	2013-04-05	H_S	neg	FI	380	7 J	M	BRULA
VM763747	2013-04-18	H_S	neg	FI	33100	0 J	M	EXAU
VM786286	2013-04-26	H_S	neg	FI	33100	0 J	M	BRULA
VM818553	2013-05-08	H_S	neg	FI	33100	1 J	W	EXAU
VM818552	2013-05-08	H_S	neg	FI	33100	1 J	W	EXAU
VM818015	2013-05-08	H_S	neg	FI	33100	4 J	W	BRULA
VM818016	2013-05-08	H_S	neg	FI	33100	2 J	M	BRULA
VM839341	2013-05-16	H_S	neg	FI	33100	5 J	M	BRULA
VM350279	2013-06-11	H_S	neg	FI	4430	1 J	M	BRULA
VM375896	2013-06-19	H_S	neg	FI	33100	3 J	W	BRULA
VM475217	2013-07-26	H_S	neg	FI	90100	7 J	W	BRULA
VM474952	2013-07-26	H_S	neg	FI	33530	2 J	M	BRULA
VM474955	2013-07-26	H_S	neg	FI	33530	2 J	M	BRULA
VM491391	2013-08-02	H_S	neg	FI	33100	1 J	M	BRULA
VM524339	2013-08-15	H_S	neg	FI	4600	3 J	M	BRULA
VM527334	2013-08-16	H_S	neg	FI	33100	0 J	M	BRULA
VM541351	2013-08-22	H_S	neg	FI	15860	1 J	W	BRULA
VM567649	2013-08-31	H_S	neg	FI	33100	2 J	M	BRULA
VM575881	2013-09-04	H_S	neg	FI	33100	7 J	M	BRULA
VM604032	2013-09-14	H_S	neg	FI	33100	0 J	W	BRULA
VM615411	2013-09-19	H_S	>= 100	FI	33100	1 J	W	BRULA
VM652334	2013-10-03	H_S	neg	FI	33100	3 J	W	BRULA
VM697170	2013-10-22	H_S	50	FI	40270	4 M	M	BRULA
VM728941	2013-11-02	H_S	neg	FI	33100	4 J	W	BRULA
VM737423	2013-11-06	H_S	neg	FI	33100	0 J	M	BRULA
VM737424	2013-11-06	H_S	neg	FI	33100	1 J	W	BRULA
VM767960	2013-11-16	H_S	neg	FI	20750	7 J	M	BRULA
VM782993	2013-11-22	H_S	neg	FI	6150	4 M	M	BRULA
VM786231	2013-11-23	H_S	neg	FI	2280	9 J	M	BRULA
VM826091	2013-12-10	H_S	neg	FI	21500	7 J	M	BRULA
VM830905	2013-12-11	H_S	neg	FI	33530	3 J	M	BRULA
VM830906	2013-12-11	H_S	neg	FI	33530	2 J	M	BRULA
VM830907	2013-12-11	H_S	neg	FI	33530	5 J	W	BRULA
VM834331	2013-12-12	H_S	50	FI	33100	0 J	W	BRULA
VM837306	2013-12-13	H_S	neg	FI	33100	0 J	M	BRULA
VM837307	2013-12-13	H_S	neg	FI	33100	0 J	W	BRULA
VM852764	2013-12-19	H_S	neg	FI	33100	1 J	W	BRULA
VM859352	2013-12-21	H_S	neg	FI	13130	7 J	M	BRULA
VM862902	2013-12-24	H_S	neg	FI	33100	1 J	W	EXSA
VM852331	2011-01-11	H_S	neg	HU	1038	8 M	?	BRULA
VM859905	2011-01-13	H_S	neg	HU	1038	1 M	M	BRULA
VM878232	2011-01-20	H_S	<50	HU	1038	2 J	?	BRULA
VM347994	2011-02-05	H_S	neg	HU	1038	1 J	W	BRULA
VM373107	2011-02-16	H_S	neg	HU	1038	3 J	W	BRULA
VM433460	2011-03-11	H_S	neg	HU	1038	4 M	M	BRULA
VM576026	2011-05-06	H_S	neg	HU	1038	3 J	W	BRULA
VM636745	2011-05-28	H_S	neg	HU	1038	5 J	?	BRULA
VM648894	2011-06-03	H_S	neg	HU	1038	1 J	M	BRULA
VM679550	2011-06-16	H_S	neg	HU	1038	1 J	M	BRULA
VM696455	2011-06-22	H_S	50	HU	1038	1 J	M	BRULA
VM891939	2011-09-08	H_S	neg	HU	1038	10 M	?	BRULA
VM324747	2011-09-12	H_S	neg	HU	1038	4 J	W	BRULA
VM389297	2011-10-07	H_S	neg	HU	1038	1 J	M	EXAU
VM396243	2011-10-11	H_S	neg	HU	1038	2 J	M	BRULA
VM410419	2011-10-15	H_S	neg	HU	1038	9 J	M	BRULA
VM438351	2011-10-27	H_S	neg	HU	1038	8 J	W	BRULA
VM493577	2011-11-18	H_S	neg	HU	1038	0 J	M	BRULA
VM502301	2011-11-22	H_S	neg	HU	1038	1 J	M	BRULA
VM557513	2011-12-14	H_S	neg	HU	1038	1 M	?	BRULA
VM560452	2011-12-15	H_S	neg	HU	1038	5 M	?	BRULA
VM574716	2011-12-21	H_S	neg	HU	1038	1 J	?	BRULA
VM613519	2012-01-10	H_S	neg	HU	1038	6 M	?	BRULA
VM656715	2012-01-25	H_S	neg	HU	1038	3 J	M	BRULA
VM698062	2012-02-10	H_S	neg	HU	1038	1 J	M	BRULA
VM757734	2012-03-03	H_S	neg	HU	1038	9 M	W	BRULA
VM782877	2012-03-13	H_S	neg	HU	1038	1 J	M	BRULA
VM887814	2012-04-21	H_S	neg	HU	1038	7 J	?	BRULA
VM367141	2012-05-16	H_S	neg	HU	1038	10 J	M	BRULA
VM461567	2012-06-21	H_S	neg	HU	1038	1 M	?	BRULA
VM461570	2012-06-21	H_S	neg	HU	1038	1 M	?	BRULA
VM461569	2012-06-21	H_S	neg	HU	1038	1 M	?	BRULA
VM461568	2012-06-21	H_S	neg	HU	1038	1 M	?	BRULA
VM508780	2012-07-07	H_S	neg	HU	1038	7 J	W	BRULA
VM574724	2012-08-02	H_S	neg	HU	1038	0 J	W	BRULA
VM574726	2012-08-02	H_S	neg	HU	1038	4 J	W	BRULA
VM577776	2012-08-03	H_S	neg	HU	1038	3 J	M	BRULA
VM641922	2012-08-29	H_S	neg	HU	1038	4 J	M	BRULA
VM665717	2012-09-06	H_S	neg	HU	1038	7 J	M	BRULA
VM699013	2012-09-19	H_S	neg	HU	1038	14 J	W	BRULA
VM757882	2012-10-11	H_S	neg	HU	1038	5 M	W	BRULA
VM446576	2012-12-13	H_S	neg	HU	1038	1 J	M	BRULA
VM525406	2013-01-17	H_S	neg	HU	1038	0 J	W	BRULA
VM531256	2013-01-19	H_S	neg	HU	1038	2 J	M	BRULA
VM548878	2013-01-26	H_S	neg	HU	1038	8 M	M	BRULA
VM648581	2013-03-06	H_S	neg	HU	1038	8 M	?	BRULA
VM715360	2013-04-03	H_S	neg	HU	1038	3 J	M	BRULA
VM839170	2013-05-16	H_S	neg	HU	1038	11 M	?	BRULA
VM846661	2013-05-18	H_S	neg	HU	1038	4 J	M	BRULA
VM352160	2013-06-11	H_S	neg	HU	1038	4 J	M	BRULA
VM394852	2013-06-26	H_S	neg	HU	1038	0 J	W	BRULA
VM404894	2013-06-29	H_S	>= 100	HU	1038	8 M	W	EXAU
VM462443	2013-07-20	H_S	neg	HU	1038	8 M	M	EXAU
VM489017	2013-08-01	H_S	neg	HU	1038	6 J	W	BRULA
VM503122	2013-08-07	H_S	neg	HU	1038	2 J	W	BRULA
VM560032	2013-08-29	H_S	neg	HU	1038	7 J	W	BRULA
VM585544	2013-09-07	H_S	neg	HU	1038	10 J	M	BRULA
VM597251	2013-09-12	H_S	neg	HU	1038	3 J	M	BRULA
VM615736	2013-09-19	H_S	neg	HU	1038	3 J	?	BRULA
VM630705	2013-09-25	H_S	>= 100	HU	1038	6 J	W	EXAU
VM630706	2013-09-25	H_S	>= 100	HU	1038	4 J	M	EXAU
VM649195	2013-10-02	H_S	neg	HU	1038	4 J	M	BRULA
VM649197	2013-10-02	H_S	neg	HU	1038	2 J	M	BRULA
VM649196	2013-10-02	H_S	neg	HU	1038	4 J	M	BRULA
VM649193	2013-10-02	H_S	>= 100	HU	1038	3 J	M	BRULA
VM683874	2013-10-16	H_S	neg	HU	1038	0 J	W	EXAU
VM712282	2013-10-26	H_S	neg	HU	1038	9 J	W	EXAU
VM752765	2013-11-12	H_S	neg	HU	1038	9 J	W	BRULA
VM760168	2013-11-14	H_S	neg	HU	1038	0 J	?	BRULA
VM786544	2013-11-23	H_S	neg	HU	1038	9 M	M	BRULA
VM815995	2013-12-05	H_S	neg	HU	1038	5 J	W	BRULA
VM850537	2011-01-10	H_S	neg	I	173	8 J	M	BRULA
VM875552	2011-01-19	H_S	<50	I	40038	10 J	M	BRULA
VM878900	2011-01-20	H_S	<50	I	52100	1 J	W	BRULA
VM437337	2011-03-12	H_S	neg	I	20143	12 J	M	BRULA
VM445298	2011-03-16	H_S	neg	I	23876	10 J	M	BRULA
VM547767	2011-04-27	H_S	neg	I	10091	7 J	W	BRULA
VM547768	2011-04-27	H_S	neg	I	10091	14 J	M	BRULA
VM675883	2011-06-15	H_S	neg	I	20083	1 J	M	BRULA
VM730804	2011-07-06	H_S	neg	I	40054	1 J	?	BRULA
VM746681	2011-07-12	H_S	neg	I	10091	0 J	?	BRULA
VM746680	2011-07-12	H_S	neg	I	10091	0 J	?	BRULA
VM808215	2011-08-05	H_S	neg	I	10027	11 J	W	BRULA
VM883584	2011-09-06	H_S	neg	I	24100	0 J	M	BRULA
VM348462	2011-09-21	H_S	neg	I	31050	10 J	M	BRULA
VM404499	2011-10-13	H_S	neg	I	52100	2 J	M	EXSA
VM461894	2011-11-05	H_S	neg	I	20023	3 J	M	BRULA
VM471859	2011-11-10	H_S	neg	I	21100	11 J	M	BRULA
VM509180	2011-11-24	H_S	neg	I	21100	11 J	M	BRULA
VM576117	2011-12-21	H_S	neg	I	20152	4 J	M	BRULA
VM578689	2011-12-22	H_S	neg	I	20151	1 J	W	BRULA
VM593091	2011-12-30	H_S	neg	I	21100	9 J	M	BRULA
VM593090	2011-12-30	H_S	neg	I	21100	9 J	W	BRULA
VM627418	2012-01-13	H_S	neg	I	43123	0 J	M	EXSA
VM688512	2012-02-07	H_S	neg	I	24121	3 J	W	BRULA
VM734809	2012-02-24	H_S	neg	I	25038	7 J	W	EXSA
VM762248	2012-03-06	H_S	neg	I	173	1 J	?	BRULA
VM390701	2012-05-25	H_S	neg	I	20095	0 J	W	BRULA
VM403255	2012-05-31	H_S	neg	I	37029	9 J	W	BRULA
VM464574	2012-06-22	H_S	50	I	28068	9 J	M	BRULA
VM497281	2012-07-04	H_S	neg	I	73031	0 J	?	BRULA
VM505367	2012-07-06	H_S	neg	I	12100	3 J	W	BRULA
VM513154	2012-07-10	H_S	neg	I	12	0 J	W	BRULA
VM533651	2012-07-17	H_S	neg	I	28100	2 J	M	BRULA
VM540314	2012-07-19	H_S	neg	I	20135	2 J	W	EXSA
VM582713	2012-08-04	H_S	neg	I	48026	4 J	W	BRULA
VM595237	2012-08-09	H_S	neg	I	20851	5 J	W	BRULA
VM661459	2012-09-05	H_S	neg	I	20851	3 J	W	BRULA
VM660876	2012-09-05	H_S	neg	I	33035	3 J	W	BRULA
VM672473	2012-09-08	H_S	neg	I	20023	0 J	?	BRULA
VM676461	2012-09-11	H_S	neg	I	20131	5 J	W	EXSA
VM676259	2012-09-11	H_S	neg	I	20131	5 J	M	EXSA
VM711166	2012-09-22	H_S	50	I	63039	5 J	W	BRULA
VM715239	2012-09-25	H_S	neg	I	12	3 J	W	BRULA
VM719526	2012-09-26	H_S	neg	I	50069	5 J	M	BRULA
VM719664	2012-09-26	H_S	>= 100	I	25124	5 J	M	EXSA
VM722590	2012-09-27	H_S	>= 100	I	42121	3 J	W	BRULA
VM722591	2012-09-27	H_S	>= 100	I	42121	4 J	M	BRULA
VM725777	2012-09-28	H_S	neg	I	10045	0 J	?	BRULA
VM758392	2012-10-11	H_S	neg	I	20145	11 J	W	EXAU
VM340681	2012-11-01	H_S	neg	I	12	0 J	M	BRULA
VM341599	2012-11-02	H_S	200	I	52100	3 J	M	BRULA
VM379388	2012-11-16	H_S	neg	I	50014	2 J	M	EXAU
VM412965	2012-11-29	H_S	neg	I	12	0 J	?	BRULA
VM412541	2012-11-29	H_S	neg	I	40137	8 J	W	BRULA
VM447765	2012-12-13	H_S	>= 100	I	20135	2 J	W	EXSA
VM457050	2012-12-18	H_S	neg	I	21030	5 J	M	BRULA
VM548206	2013-01-26	H_S	neg	I	31057	1 M	W	EXSA
VM548205	2013-01-26	H_S	neg	I	31057	1 M	M	EXSA
VM552409	2013-01-29	H_S	neg	I	48026	2 J	W	BRULA
VM576751	2013-02-06	H_S	neg	I	20137	7 M	?	EXSA
VM604106	2013-02-16	H_S	neg	I	20094	3 J	W	BRULA
VM621737	2013-02-23	H_S	neg	I	50126	8 M	W	BRULA
VM637244	2013-03-01	H_S	neg	I	28053	0 J	?	EXSA
VM637245	2013-03-01	H_S	neg	I	28053	0 J	?	EXSA
VM637246	2013-03-01	H_S	neg	I	28053	12 J	?	EXSA
VM637247	2013-03-01	H_S	neg	I	28053	7 J	?	EXSA
VM664533	2013-03-12	H_S	>= 100	I	55049	1 J	?	EXAU
VM678231	2013-03-16	H_S	neg	I	31057	3 M	W	EXSA
VM678218	2013-03-16	H_S	neg	I	31057	3 M	M	EXSA
VM687050	2013-03-20	H_S	neg	I	15011	0 J	W	BRULA
VM693157	2013-03-22	H_S	neg	I	12	5 J	?	BRULA
VM697314	2013-03-23	H_S	>= 100	I	63039	4 J	?	EXAU
IT032476	2013-03-25	H_V	neg	I	28060	10 J	M	BRULA
VM830052	2013-05-14	H_S	neg	I	41126	5 J	M	BRULA
VM854724	2013-05-23	H_S	neg	I	3043	2 J	W	BRULA
VM327235	2013-06-01	H_S	neg	I	22070	0 J	M	BRULA
VM362892	2013-06-14	H_S	neg	I	27029	12 J	W	EXAU
VM410047	2013-07-02	H_S	neg	I	10077	2 J	?	EXSA
VM410046	2013-07-02	H_S	neg	I	10077	10 J	?	EXSA
VM433993	2013-07-10	H_S	100	I	28053	0 J	M	BRULA
VM448721	2013-07-16	H_S	neg	I	24029	1 J	M	BRULA
VM448722	2013-07-16	H_S	neg	I	24029	1 J	M	BRULA
VM448193	2013-07-16	H_S	neg	I	20851	3 J	W	BRULA
VM452620	2013-07-17	H_S	neg	I	20010	2 J	W	EXSA
VM487030	2013-07-31	H_S	neg	I	20020	1 J	M	BRULA
VM495351	2013-08-03	H_S	neg	I	55045	2 J	W	BRULA
VM498158	2013-08-06	H_S	<50	I	20020	10 J	M	BRULA
VM556090	2013-08-28	H_S	neg	I	25010	4 J	M	BRULA
VM556093	2013-08-28	H_S	neg	I	73059	5 J	?	EXSA
VM556092	2013-08-28	H_S	neg	I	73059	4 J	?	EXSA
VM570322	2013-09-03	H_S	400	I	63074	3 J	W	BRULA
VM581370	2013-09-06	H_S	neg	I	20010	10 J	M	BRULA
VM600192	2013-09-13	H_S	neg	I	80141	10 J	M	BRULA
VM652549	2013-10-03	H_S	neg	I	22020	0 J	W	BRULA
VM672646	2013-10-11	H_S	neg	I	10045	0 J	?	BRULA
VM698505	2013-10-22	H_V	>= 100	I	86035	2 J	W	BRULA
VM723796	2013-10-31	H_S	neg	I	31022	3 M	M	EXSA
VM732792	2013-11-05	H_S	neg	I	16149	0 J	?	BRULA
VM753615	2013-11-12	H_S	neg	I	20851	4 J	M	BRULA
VM780224	2013-11-21	H_V	neg	I	40126	2 J	W	BRULA
VM779783	2013-11-21	H_V	neg	I	20080	0 J	?	EXSA
VM787302	2013-11-23	H_S	neg	I	20030	0 J	M	BRULA
VM801968	2013-11-29	H_S	neg	I	21020	6 J	?	EXSA
VM804387	2013-11-30	H_S	neg	I	123	2 J	?	EXSA
VM813899	2013-12-04	H_S	neg	I	20144	2 J	?	EXAU
VM841797	2013-12-14	H_S	neg	I	63039	1 J	M	BRULA
LZ040619	2013-12-21	H_S	neg	I	44041	5 J	M	BRULA
VM642921	2012-01-19	H_S	neg	L	8019	2 J	W	EXSA
VM466312	2012-12-21	H_S	neg	L	2168	6 J	M	BRULA
VM793589	2013-04-30	H_V	neg	L	5612	0 J	?	BRULA
VM842860	2013-05-17	H_V	neg	L	3327	3 J	W	EXSA
VM681318	2013-10-16	H_S	neg	L	1922	8 J	M	EXAU
VM371244	2012-05-18	H_S	neg	LV	1076	0 J	?	BRULA
VM507035	2013-08-08	H_S	neg	LV	1076	0 J	?	BRULA
VM507034	2013-08-08	H_S	neg	LV	1076	0 J	?	BRULA
VM381069	2011-02-19	H_S	neg	MT		9 M	W	BRULA
VM480724	2011-11-14	H_S	neg	MT		4 J	M	BRULA
VM537083	2012-07-18	H_S	neg	MT		2 J	W	EXSA
VM849337	2011-01-08	H_S	neg	NL	4003	3 J	W	BRULA
VM891010	2011-01-25	H_S	neg	NL	3553	10 J	?	BRULA
VM388505	2011-02-22	H_S	neg	NL	1503	0 J	?	BRULA
VM542474	2011-04-21	H_V	neg	NL	7921	4 J	?	BRULA
VM544156	2011-04-23	H_S	neg	NL	9751	4 J	M	BRULA
VM544154	2011-04-23	H_S	neg	NL	9751	5 J	W	BRULA
VM697506	2011-06-22	H_S	neg	NL	2585	5 J	M	BRULA
VM720103	2011-07-01	H_S	neg	NL	2352	7 J	M	BRULA
VM738496	2011-07-08	H_S	neg	NL	3882	1 J	W	BRULA
VM760369	2011-07-18	H_V	neg	NL	3061	9 J	W	BRULA
VM786001	2011-07-27	H_S	neg	NL	7315	2 J	M	BRULA
VM786002	2011-07-27	H_S	neg	NL	7315	3 J	M	BRULA
VM816548	2011-08-09	H_S	neg	NL	7315	2 J	W	BRULA
VM414796	2011-10-18	H_V	neg	NL	8447	0 J	W	EXSA
VM414793	2011-10-18	H_V	neg	NL	8447	0 J	M	EXSA
VM515686	2011-11-26	H_S	neg	NL	3131	1 J	W	EXSA
VM515687	2011-11-26	H_S	neg	NL	3131	3 J	M	EXSA
VM530596	2011-12-02	H_S	neg	NL	7577	2 J	M	BRULA
VM537757	2011-12-06	H_V	neg	NL	2271	4 J	M	EXSA
VM540696	2011-12-07	H_V	neg	NL	6438	0 J	M	BRULA
VM572188	2011-12-20	H_S	neg	NL	4254	5 J	W	BRULA
VM610889	2012-01-07	H_V	neg	NL	4101	3 J	W	BRULA
VM611182	2012-01-07	H_S	neg	NL	1333	2 J	W	EXAU
VM611180	2012-01-07	H_S	neg	NL	1333	2 J	W	EXAU
VM635845	2012-01-17	H_S	neg	NL	8051	1 J	W	BRULA
VM635846	2012-01-17	H_S	neg	NL	8051	2 J	W	BRULA
VM685636	2012-02-06	H_V	neg	NL	2271	2 J	W	BRULA
VM685637	2012-02-06	H_V	neg	NL	2271	4 J	W	BRULA
VM685638	2012-02-06	H_V	neg	NL	2271	3 J	M	BRULA
VM685639	2012-02-06	H_V	neg	NL	2271	4 J	W	BRULA
VM710733	2012-02-15	H_S	neg	NL	7577	7 J	?	EXSA
VM731295	2012-02-23	H_S	neg	NL	5961	4 J	?	BRULA
VM783043	2012-03-13	H_S	neg	NL	9171	2 M	M	EXSA
VM809008	2012-03-22	H_S	neg	NL	7315	2 J	?	BRULA
VM318221	2012-04-27	H_S	neg	NL	2625	6 J	?	BRULA
VM320805	2012-04-28	H_S	neg	NL	5684	0 J	W	BRULA
VM362943	2012-05-15	H_S	neg	NL	2597	8 J	M	EXAU
VM362944	2012-05-15	H_S	neg	NL	2597	9 J	W	EXAU
VM383244	2012-05-23	H_S	neg	NL	5063	1 J	?	BRULA
VM424370	2012-06-07	H_S	neg	NL	7707	1 J	M	BRULA
VM424371	2012-06-07	H_S	neg	NL	7707	6 J	W	BRULA
VM492943	2012-07-03	H_S	neg	NL	5521	3 J	M	BRULA
VM493940	2012-07-03	H_S	neg	NL	6071	1 J	M	EXAU
VM521350	2012-07-12	H_S	neg	NL	4816	1 J	M	BRULA
VM568871	2012-07-31	H_V	neg	NL	7683	4 J	W	BRULA
VM594801	2012-08-09	H_S	neg	NL	1273	3 J	W	EXNS
VM601616	2012-08-11	H_S	neg	NL	5235	2 J	M	BRULA
VM647169	2012-08-30	H_S	neg	NL	3823	5 J	M	EXAU
VM650097	2012-08-31	H_S	neg	NL	3421	2 J	M	BRULA
VM683661	2012-09-13	H_S	neg	NL	5235	2 J	M	BRULA
VM746867	2012-10-06	H_S	neg	NL	2587	1 J	W	EXSA
VM751003	2012-10-09	H_S	neg	NL	5235	10 M	W	BRULA
VM774808	2012-10-17	H_V	neg	NL	8091	3 J	M	EXAU
VM337942	2012-10-31	H_S	neg	NL	7577	3 J	M	BRULA
VM348417	2012-11-06	H_S	neg	NL	2585	10 J	W	BRULA
VM401479	2012-11-24	H_S	neg	NL	9289	2 J	W	BRULA
VM401612	2012-11-24	H_S	neg	NL	5671	8 J	W	EXAU
VM440817	2012-12-11	H_S	neg	NL	3812	2 M	M	EXSA
VM447767	2012-12-13	H_S	neg	NL	1701	9 J	M	EXAU
VM482640	2013-01-03	H_S	neg	NL	1273	3 J	W	EXNS
VM501277	2013-01-09	H_S	neg	NL	2921	7 J	M	EXAU
VM573373	2013-02-05	H_S	neg	NL	1602	8 M	M	EXAU
VM586301	2013-02-09	H_S	neg	NL	4816	0 J	?	EXSA
VM586405	2013-02-09	H_S	neg	NL	4816	9 J	W	EXSA
VM612634	2013-02-20	H_S	neg	NL	3131	3 M	W	BRULA
VM612413	2013-02-20	H_S	neg	NL	3131	1 J	M	BRULA
VM612416	2013-02-20	H_S	neg	NL	3131	9 M	W	BRULA
VM622421	2013-02-23	H_S	neg	NL	3562	3 J	W	EXNS
VM627132	2013-02-26	H_S	neg	NL	6721	9 M	W	EXSA
VM633886	2013-02-28	H_S	neg	NL	2921	12 J	?	BRULA
VM650038	2013-03-06	H_S	neg	NL	9561	0 J	M	BRULA
VM657223	2013-03-08	H_S	neg	NL	7577	8 J	M	BRULA
VM669665	2013-03-13	H_S	neg	NL	3131	3 M	W	EXSA
VM669664	2013-03-13	H_S	neg	NL	3131	1 J	M	EXSA
VM725940	2013-04-05	H_S	neg	NL	7796	7 J	W	BRULA
VM743415	2013-04-11	H_S	neg	NL	3645	8 J	M	BRULA
VM795983	2013-04-30	H_S	neg	NL	2585	2 J	M	BRULA
VM814580	2013-05-07	H_S	neg	NL	9641	5 J	M	BRULA
VM818490	2013-05-08	H_S	neg	NL	2761	2 J	?	EXAU
VM332911	2013-06-04	H_S	neg	NL	3065	10 J	M	BRULA
VM337408	2013-06-05	H_S	neg	NL	2585	6 J	W	EXAU
VM398663	2013-06-27	H_S	neg	NL	6716	2 J	W	BRULA
VM398664	2013-06-27	H_S	neg	NL	6716	5 J	M	BRULA
VM456473	2013-07-18	H_S	neg	NL	2671	2 J	W	BRULA
VM479061	2013-07-27	H_S	neg	NL	3061	2 J	M	EXAU
VM500175	2013-08-06	H_S	neg	NL	2585	9 J	?	EXNS
VM554140	2013-08-27	H_S	neg	NL	3043	1 J	W	EXNS
VM594347	2013-09-11	H_S	neg	NL	1814	9 M	W	EXAU
VM633820	2013-09-26	H_V	>= 100	NL	5063	0 J	W	BRULA
VM638339	2013-09-27	H_S	>= 100	NL	7991	9 J	?	EXNS
VM652479	2013-10-03	H_V	neg	NL	2106	8 J	M	BRULA
VM672572	2013-10-11	H_S	neg	NL	2587	3 J	W	EXSA
VM813442	2013-12-04	H_V	neg	NL	3255	0 J	W	BRULA
VM323703	2011-01-27	H_S	neg	NO	4016	4 M	M	BRULA
VM346056	2011-02-05	H_S	neg	NO	4319	3 J	M	BRULA
VM576668	2011-05-06	H_S	neg	NO	1395	8 J	?	BRULA
VM701388	2011-06-24	H_S	neg	NO	1395	2 M	W	BRULA
VM701387	2011-06-24	H_S	neg	NO	1395	2 M	?	BRULA
VM812760	2011-08-06	H_S	neg	NO	2007	0 J	?	EXAU
VM854665	2011-08-24	H_S	neg	NO	3271	4 J	W	BRULA
VM854664	2011-08-24	H_S	neg	NO	3271	2 J	?	BRULA
VM867723	2011-08-30	H_S	neg	NO	2212	3 M	M	BRULA
VM478644	2011-11-12	H_S	neg	NO	2640	0 J	W	BRULA
VM568746	2011-12-19	H_S	neg	NO	6412	5 J	M	BRULA
VM631676	2012-01-16	H_S	neg	NO	2640	9 M	W	EXAU
VM639976	2012-01-18	H_S	neg	NO	6412	5 J	M	BRULA
VM394860	2012-05-29	H_S	neg	NO	1177	5 J	M	BRULA
VM617378	2012-08-18	H_S	neg	NO	5116	7 M	W	EXAU
VM622666	2012-08-21	H_S	neg	NO	655	1 J	W	BRULA
VM759057	2012-10-11	H_S	neg	NO	2212	9 M	M	EXNS
VM341177	2012-11-02	H_S	neg	NO	33	12 J	M	BRULA
VM341178	2012-11-02	H_S	neg	NO	33	0 J	?	BRULA
VM341179	2012-11-02	H_S	neg	NO	33	3 J	W	BRULA
VM378371	2012-11-16	H_S	neg	NO	4016	3 J	?	BRULA
VM477600	2012-12-29	H_S	>= 100	NO	6510	5 M	W	BRULA
VM505415	2013-01-10	H_S	neg	NO	6510	4 M	W	BRULA
VM509465	2013-01-11	H_S	neg	NO	3511	3 M	?	BRULA
VM596262	2013-02-14	H_S	neg	NO	3960	5 J	W	BRULA
VM603123	2013-02-16	H_S	neg	NO	4658	2 J	M	BRULA
VM625268	2013-02-26	H_S	neg	NO	2821	2 J	W	BRULA
VM786413	2013-04-26	H_S	neg	NO	2212	2 J	M	BRULA
VM822727	2013-05-10	H_S	>= 100	NO	1363	0 J	W	BRULA
VM831757	2013-05-14	H_S	neg	NO	2212	9 M	M	BRULA
VM832360	2013-05-14	H_S	neg	NO	7713	4 J	M	EXAU
VM329265	2013-06-03	H_S	>= 100	NO	4016	2 J	M	BRULA
VM352116	2013-06-11	H_S	neg	NO	3475	2 M	W	BRULA
LZ037380	2013-06-28	H_S	neg	NO	2613	5 J	?	BRULA
VM414320	2013-07-03	H_S	neg	NO	655	8 J	M	BRULA
VM425407	2013-07-06	H_S	neg	NO	2821	2 J	M	BRULA
VM426264	2013-07-08	H_S	neg	NO	4025	2 J	M	BRULA
VM705373	2013-10-24	H_S	neg	NO	1767	2 J	?	EXAU
VM765643	2013-11-15	H_S	neg	NO	1360	2 J	M	BRULA
VM865361	2013-12-28	H_S	neg	NO	6510	4 M	W	BRULA
VM870996	2011-01-18	H_S	neg	PL	55110	0 J	?	BRULA
VM322956	2011-01-27	H_S	neg	PL	83110	1 J	M	BRULA
VM420173	2011-03-07	H_S	neg	PL	92434	5 J	M	BRULA
VM433227	2011-03-11	H_S	neg	PL	97400	2 J	W	BRULA
VM433228	2011-03-11	H_S	neg	PL	97400	2 J	W	BRULA
VM520514	2011-04-13	H_S	neg	PL	34500	1 J	W	BRULA
VM520523	2011-04-13	H_S	neg	PL	34500	1 J	W	BRULA
VM551509	2011-04-28	H_S	neg	PL	64600	6 J	M	BRULA
VM557496	2011-04-29	H_S	<50	PL	2912	10 J	M	BRULA
VM583842	2011-05-10	H_V	<50	PL	2653	7 J	M	BRULA
VM663867	2011-06-09	H_S	<50	PL	33100	3 J	W	BRULA
VM696420	2011-06-22	H_S	neg	PL	64920	2 J	M	BRULA
VM721936	2011-07-02	H_S	neg	PL	77300	3 J	W	BRULA
VM767943	2011-07-20	H_S	neg	PL	2912	10 J	M	BRULA
VM771181	2011-07-21	H_S	neg	PL	42218	6 M	M	BRULA
VM802070	2011-08-03	H_S	neg	PL	86300	0 J	W	BRULA
VM888768	2011-09-07	H_S	neg	PL	43300	6 J	W	BRULA
VM331451	2011-09-14	H_S	neg	PL	81506	3 M	W	BRULA
VM355430	2011-09-23	H_S	neg	PL	40453	3 J	W	BRULA
VM454827	2011-11-03	H_S	neg	PL	70386	0 J	?	EXSA
VM491721	2011-11-17	H_V	neg	PL	5500	8 M	M	EXSA
VM515675	2011-11-26	H_S	neg	PL	62095	0 J	?	EXSA
VM528794	2011-12-02	H_V	neg	PL	3287	1 J	M	BRULA
VM561561	2011-12-15	H_V	neg	PL	5500	3 M	M	EXSA
VM667619	2012-01-28	H_S	neg	PL	43316	3 J	M	BRULA
VM702690	2012-02-11	H_S	neg	PL	70386	24 J	M	BRULA
VM702270	2012-02-11	H_V	neg	PL	2653	7 J	M	BRULA
VM853329	2012-04-11	H_V	neg	PL	2930	5 J	M	BRULA
VM864055	2012-04-13	H_S	neg	PL	64920	0 J	M	BRULA
VM875950	2012-04-18	H_V	neg	PL	43300	10 J	M	BRULA
VM349075	2012-05-10	H_S	200	PL	70386	5 J	M	BRULA
VM349076	2012-05-10	H_S	neg	PL	70386	3 J	M	BRULA
VM461417	2012-06-21	H_S	neg	PL	3908	3 J	M	EXAU
VM464989	2012-06-22	H_S	neg	PL	44200	3 J	W	BRULA
VM469685	2012-06-23	H_S	neg	PL	3188	3 M	W	EXSA
VM477377	2012-06-27	H_S	neg	PL	76200	2 J	M	EXAU
VM505266	2012-07-06	H_S	neg	PL	6205	3 M	M	EXSA
VM546212	2012-07-21	H_S	neg	PL	19300	2 J	M	BRULA
VM546213	2012-07-21	H_S	neg	PL	19300	8 M	W	BRULA
VM597103	2012-08-10	H_S	neg	PL	80769	4 J	W	BRULA
VM642131	2012-08-29	H_V	neg	PL	37100	2 J	W	BRULA
VM694442	2012-09-18	H_V	neg	PL	96313	3 M	M	EXSA
VM706516	2012-09-21	H_S	neg	PL	21040	3 J	M	BRULA
VM706804	2012-09-21	H_S	neg	PL	83000	0 J	M	EXAU
VM739579	2012-10-04	H_V	neg	PL	34300	2 J	W	BRULA
VM321997	2012-10-25	H_S	neg	PL	73150	9 M	M	BRULA
VM378693	2012-11-16	H_S	neg	PL	71450	1 M	M	EXSA
VM385607	2012-11-20	H_S	neg	PL	21040	3 J	W	BRULA
VM470981	2012-12-22	H_S	neg	PL	18400	3 J	M	BRULA
VM500745	2013-01-09	H_S	neg	PL	41800	3 J	W	BRULA
VM512405	2013-01-12	H_S	neg	PL	63900	6 M	M	EXSA
VM520522	2013-01-16	H_S	neg	PL	81001	1 J	?	BRULA
VM525400	2013-01-17	H_S	neg	PL	71244	1 J	M	BRULA
VM531637	2013-01-19	H_S	neg	PL	71450	3 J	W	BRULA
VM559813	2013-01-31	H_S	neg	PL	89400	5 J	W	BRULA
VM568014	2013-02-02	H_S	neg	PL	61255	2 J	W	BRULA
VM596104	2013-02-14	H_V	neg	PL	5123	2 J	M	BRULA
VM615123	2013-02-21	H_S	neg	PL	81506	0 J	M	BRULA
VM633400	2013-02-28	H_S	neg	PL	74320	5 J	W	BRULA
VM661162	2013-03-11	H_V	neg	PL	85210	7 M	M	BRULA
VM701334	2013-03-26	H_S	neg	PL	35083	3 J	W	BRULA
VM771038	2013-04-20	H_S	neg	PL	42310	4 M	W	EXSA
VM771039	2013-04-20	H_S	neg	PL	42310	4 M	M	EXSA
VM828843	2013-05-14	H_S	neg	PL	61255	2 J	W	BRULA
VM852061	2013-05-22	H_S	neg	PL	70386	4 J	W	BRULA
VM318294	2013-05-29	H_S	neg	PL	33300	4 J	W	BRULA
VM397653	2013-06-27	H_S	>= 100	PL	95100	5 M	M	EXSA
VM397654	2013-06-27	H_S	>= 100	PL	95100	5 M	W	EXSA
VM429290	2013-07-09	H_S	neg	PL	5520	0 J	M	EXAU
VM449535	2013-07-16	H_S	neg	PL	30106	4 J	?	EXAU
VM462123	2013-07-20	H_S	neg	PL	34300	1 J	M	EXAU
VM485668	2013-07-31	H_S	neg	PL	14100	10 J	?	EXNS
VM521209	2013-08-14	H_S	neg	PL	14100	10 J	?	BRULA
VM541410	2013-08-22	H_S	neg	PL	97400	1 J	M	BRULA
VM560033	2013-08-29	H_V	neg	PL	5825	2 M	?	EXSA
VM601072	2013-09-13	H_S	neg	PL	82200	0 J	?	EXSA
VM630461	2013-09-25	H_S	>= 100	PL	5510	7 J	W	EXAU
VM630460	2013-09-25	H_S	>= 100	PL	5510	1 J	M	EXAU
VM671935	2013-10-11	H_S	neg	PL	63900	1 J	M	EXSA
VM678326	2013-10-15	H_S	neg	PL	76200	7 J	M	BRULA
VM701882	2013-10-23	H_S	neg	PL	32400	2 J	M	BRULA
VM748833	2013-11-09	H_S	neg	PL	97400	11 M	M	BRULA
VM776604	2013-11-20	H_S	neg	PL	64920	0 J	?	BRULA
VM779856	2013-11-21	H_S	neg	PL	38500	4 J	?	EXSA
VM779785	2013-11-21	H_S	neg	PL	38500	3 J	?	EXSA
VM822695	2013-12-07	H_S	neg	PL	14100	2 M	?	EXSA
VM747511	2012-10-08	H_S	neg	PT	8600	6 J	M	EXAU
VM519950	2011-04-13	H_S	neg	SE	64752	8 J	M	BRULA
VM770863	2011-07-21	H_S	neg	SE	14733	0 J	W	BRULA
VM484058	2011-11-15	H_S	neg	SE	18766	1 J	?	BRULA
VM568697	2011-12-19	H_S	neg	SE	75598	6 J	M	BRULA
VM411946	2012-06-02	H_S	neg	SE	42132	4 J	M	BRULA
VM749742	2012-10-09	H_S	neg	SE	42132	8 J	M	BRULA
VM749741	2012-10-09	H_S	neg	SE	42132	4 J	M	BRULA
VM347833	2012-11-06	H_S	neg	SE	42132	7 J	M	BRULA
VM457058	2012-12-18	H_S	neg	SE	41707	0 J	?	BRULA
VM575213	2013-02-06	H_S	neg	SE	13549	2 J	W	EXAU
VM701867	2013-03-26	H_S	>= 100	SE	14733	2 M	M	EXSA
VM720779	2013-04-04	H_S	neg	SE	41707	0 J	?	BRULA
VM797889	2013-05-02	H_S	neg	SE	27530	3 J	M	BRULA
VM405244	2013-06-29	H_S	>= 100	SE	58216	2 J	M	EXSA
VM491441	2013-08-02	H_S	<50	SE	42132	8 J	M	BRULA
VM604602	2013-09-14	H_S	neg	SE	75450	9 J	W	BRULA
VM630001	2013-09-25	H_S	>= 100	SE	14733	5 J	?	EXSA
VM661037	2013-10-08	H_S	neg	SE	26295	8 M	W	BRULA
VM671505	2013-10-11	H_S	neg	SE	42132	2 J	M	BRULA
VM782954	2013-11-22	H_S	neg	SE	13644	5 M	W	BRULA
VM782937	2013-11-22	H_S	neg	SE	13648	11 M	M	BRULA
VM794215	2013-11-27	H_S	neg	SE	23841	3 J	M	BRULA
VM758201	2013-11-13	H_S	neg	SI	2000	3 J	W	BRULA
