# Supplementary material for: Canine Brucellosis: Insights Into the Epidemiologic Situation in Europe
Source: Front Vet Sci. 2019 May 31;6:151. doi: 10.3389/fvets.2019.00151 (PMC6554662; doi:10.3389/fvets.2019.00151)
Supplement: Supplementary Table S4 — Clinical cases - signalement, country of origin and summary of diagnostics and treatments. [file Table_4.xlsx]

## Sheet: Clinical case summary
Signalement	Country of origin	Time in Germany	Clinical signs	Diagnostics and results	Treatment	Outcome
Dog 1: Female, spayed 2.5 years Greyhound	Romania	4 months	Intermittent fever Chronic cervical spinal pain	Brucella canis-antibodies: 1:400 Bacteriological culture (urine): E.coli Bacteriological culture (blood): Brucella spp. PCR: Brucella canis CT, radiographs: discospondylitis	1. Clindamycine, cephalexin, metronidazol (referring vet) 2. Doxycycline, pradofloxacin (repeatedly) 3. Doxycycline, rifampicin, gentamycin	Multiple relapses First relapse 2 years after finishing doxycycline and pradofloxacin Observation time: 4 years (to date)
Dog 2: Femal, spayed 1.5 years Mixed breed	Moldova	14 months	Intermittent fever Chronic cervical spinal pain	Bacteriological culture (urine): negative Bacteriological culture (blood): Brucella spp. PCR: Brucella canis Radiographs: discospondylitis	1. Cephalexin (referring vet) 2. Doxycycline, pradofloxacin	Improvement, no relapse Observation time: 4 years (to date)
Dog 3: Female, spayed 7 months Mixed breed	Romania	1 month	Hyporexia Acute cervical spinal pain	Bacteriological culture (urine): negative Bacteriological culture (blood): Brucella spp. PCR: Brucella canis MRI: discospondylitis CSF: unremarkable	1. Cephalexin (referring vet) 2. Doxycycline, pradofloxacin	Improvement, no relapse Observation time: 4 years (to date)
Dog 4: Female, intact 2.0 years Cocker Spaniel	Macedonia	23 months	Chronic Hyporexia Reduced general condition Acute lumbar spinal pain Fever	Brucella canis-antibodies: 1:512 Bacteriological culture (urine): negative Bacteriological culture (blood): negative Radiographs: discospondylitis Abdominal ultrasound: endometritis	1. Clindamycine, enrofloxacin (referring vet) 2. Doxycycline, pradofloxacin	Improvement Observation time: 2 month (lost to follow-up)
